# Supplementary material for: 3-(2-Furylmethyl­ene)-1,5-dioxaspiro­[5.5]undecane-2,4-dione
Source: Acta Crystallogr Sect E Struct Rep Online. 2009 Jul 15;65(Pt 8):o1875. doi: 10.1107/S1600536809026877 (PMC2977369; doi:10.1107/S1600536809026877)
Supplement: Supplementary file 1 [file e-65-o1875-sup1.cif]

##############################################################################
###                                                                        ###
###        Electronic paper (Acta Crystallographica Section E)             ###
###                                                                        ###
##############################################################################
#                                                                            #
# This CIF contains the data in a paper accepted for publication in Acta     #
# Crystallographica Section E. It conforms to the requirements of Notes      #
# for Authors for Section E, and has been peer reviewed under the auspices   #
# of the IUCr Commission on Journals.                                        #
#                                                                            #
# Full details of the Crystallographic Information File format               #
# are given in the paper "The Crystallographic Information File (CIF):       #
# a New Standard Archive File for Crystallography" by S. R. Hall, F. H.      #
# Allen and I. D. Brown [Acta Cryst. (1991), A47, 655-685].                  #
#                                                                            #
# The current version of the core CIF dictionary is obtainable from          #
# ftp://ftp.iucr.org/pub/cif_core.dic. The current version number is 2.4.    #
#                                                                            #
# Software is freely available for graphical display of the structure(s) in  #
# this CIF.  For information consult the CIF home page http://www.iucr.org/  #
# cif/home.html                                                              #
#                                                                            #
# This file may be used for bona fide research purposes within the           #
# scientific community so long as proper attribution is given to the journal # 
# article from which it was obtained.                                        #
#                                                                            #
##############################################################################
                                             
data_global
_audit_creation_method     SHELXL-97
_journal_data_validation_number     ?
_journal_date_recd_electronic     2009-06-24
_journal_date_accepted     2009-07-09
_journal_name_full     'Acta Crystallographica, Section E'
_journal_year     2009
_journal_volume     65
_journal_issue      8
_journal_page_first     o1875
_journal_page_last     o1875
_journal_paper_category     QO
_journal_coeditor_code     LH2856
_publ_contact_author_name     ' Fang-fang Jian'
_publ_contact_author_address
;MicroScale Science Institute
Weifang University
Weifang 261061
People's Republic of China
;
_publ_contact_author_email     wulanzeng@163.com
_publ_contact_author_fax     '86536 887 7561'
_publ_contact_author_phone     '86536 887 7561'
_publ_section_title
;
3-(2-Furylmethylene)-1,5-dioxaspiro[5.5]undecane-2,4-dione
;
loop_
    _publ_author_name
    _publ_author_footnote
    _publ_author_address
    'Zeng, Wu-Lan' .
;
MicroScale Science Institute
Department of Chemistry and Chemical Engineering
Weifang University
Weifang 261061
People's Republic of China
;
    'Jian, Fang-fang ' .
;
MicroScale Science Institute
Weifang University
Weifang 261061
People's Republic of China
;
_publ_section_synopsis     .
data_I
_chemical_name_systematic
;
3-(2-Furylmethylene)-1,5-dioxaspiro[5.5]undecane-2,4-dione
;
_chemical_name_common     ?
_chemical_formula_moiety     'C14 H14 O5'
_chemical_formula_sum     'C14 H14 O5'
_chemical_formula_iupac     'C14 H14 O5'
_chemical_formula_weight     262.25
_chemical_melting_point     ?
_symmetry_cell_setting     Triclinic
_symmetry_space_group_name_H-M     'P -1'
_symmetry_space_group_name_Hall     '-P 1'
loop_
    _symmetry_equiv_pos_as_xyz
    'x, y, z'
    '-x, -y, -z'
_cell_length_a     7.0634(14)
_cell_length_b     9.5103(19)
_cell_length_c     10.183(2)
_cell_angle_alpha     64.91(3)
_cell_angle_beta     82.38(3)
_cell_angle_gamma     84.76(3)
_cell_volume     613.6(2)
_cell_formula_units_Z     2
_cell_measurement_reflns_used     6043
_cell_measurement_theta_min     3.47
_cell_measurement_theta_max     27.48
_cell_measurement_temperature     293(2)
_exptl_crystal_description     block
_exptl_crystal_colour     colorless
_exptl_crystal_size_max     0.18
_exptl_crystal_size_mid     0.15
_exptl_crystal_size_min     0.12
_exptl_crystal_density_diffrn     1.420
_exptl_crystal_density_meas     ?
_exptl_crystal_density_method     'not measured'
_exptl_crystal_F_000     276
_exptl_absorpt_coefficient_mu     0.108
_exptl_absorpt_correction_type     none
_exptl_absorpt_process_details     ?
_exptl_absorpt_correction_T_min     ?
_exptl_absorpt_correction_T_max     ?
_exptl_special_details
;
;
_diffrn_ambient_temperature     293(2)
_diffrn_radiation_type     MoK\a
_diffrn_radiation_wavelength     0.71073
_diffrn_radiation_source     'fine-focus sealed tube'
_diffrn_radiation_monochromator     graphite
_diffrn_measurement_device_type     'Bruker SMART CCD'
_diffrn_measurement_method     \w
_diffrn_detector_area_resol_mean     ?
_diffrn_reflns_number     6043
_diffrn_reflns_av_R_equivalents     0.0305
_diffrn_reflns_av_sigmaI/netI     0.0458
_diffrn_reflns_theta_min     3.47
_diffrn_reflns_theta_max     27.48
_diffrn_reflns_theta_full     27.48
_diffrn_measured_fraction_theta_max     0.990
_diffrn_measured_fraction_theta_full     0.990
_diffrn_reflns_limit_h_min     -9
_diffrn_reflns_limit_h_max     9
_diffrn_reflns_limit_k_min     -12
_diffrn_reflns_limit_k_max     12
_diffrn_reflns_limit_l_min     -13
_diffrn_reflns_limit_l_max     13
_diffrn_reflns_reduction_process     ?
_diffrn_standards_number     3
_diffrn_standards_interval_count     200
_diffrn_standards_interval_time     0
_diffrn_standards_decay_%     ?
_refine_special_details
;
Refinement of <i>F</i>^2^ against ALL reflections. The weighted <i>R</i>-factor
<i>wR</i> and goodness of fit <i>S</i> are based on <i>F</i>^2^, conventional
<i>R</i>-factors <i>R</i> are based on <i>F</i>, with <i>F</i> set to zero for
negative <i>F</i>^2^. The threshold expression of <i>F</i>^2^ >
\s(<i>F</i>^2^) is used only for calculating <i>R</i>-factors(gt) <i>etc</i>.
and is not relevant to the choice of reflections for refinement.
<i>R</i>-factors based on <i>F</i>^2^ are statistically about twice as large
as those based on <i>F</i>, and <i>R</i>- factors based on ALL data will be
even larger.
;
_reflns_number_total     2779
_reflns_number_gt     1456
_reflns_threshold_expression     I>2\s(I)
_refine_ls_structure_factor_coef     Fsqd
_refine_ls_matrix_type     full
_refine_ls_R_factor_all     0.1257
_refine_ls_R_factor_gt     0.0740
_refine_ls_wR_factor_gt     0.2381
_refine_ls_wR_factor_ref     0.2849
_refine_ls_goodness_of_fit_ref     1.113
_refine_ls_restrained_S_all     1.113
_refine_ls_number_reflns     2779
_refine_ls_number_parameters     172
_refine_ls_number_restraints     0
_refine_ls_hydrogen_treatment     constr
_refine_ls_weighting_scheme     calc
_refine_ls_weighting_details
         'calc w=1/[\s^2^(Fo^2^)+(0.1559P)^2^+0.0401P] where P=(Fo^2^+2Fc^2^)/3'
_atom_sites_solution_hydrogens     geom
_atom_sites_solution_primary     direct
_atom_sites_solution_secondary     difmap
_refine_ls_shift/su_max     0.000
_refine_ls_shift/su_mean     0.000
_refine_diff_density_max     0.476
_refine_diff_density_min     -0.346
_refine_ls_extinction_method     none
_refine_ls_extinction_coef     ?
loop_
    _atom_type_symbol
    _atom_type_description
    _atom_type_scat_dispersion_real
    _atom_type_scat_dispersion_imag
    _atom_type_scat_source
    'C' 'C' 0.0033 0.0016
                         'International Tables Vol C Tables 4.2.6.8 and 6.1.1.4'
    'H' 'H' 0.0000 0.0000
                         'International Tables Vol C Tables 4.2.6.8 and 6.1.1.4'
    'O' 'O' 0.0106 0.0060
                         'International Tables Vol C Tables 4.2.6.8 and 6.1.1.4'
_computing_data_collection     'SMART (Bruker, 1997)'
_computing_cell_refinement     'SAINT (Bruker, 1997)'
_computing_data_reduction     'SAINT (Bruker, 1997)'
_computing_structure_solution     'SHELXS97 (Sheldrick, 2008)'
_computing_structure_refinement     'SHELXL97 (Sheldrick, 2008)'
_computing_molecular_graphics     'SHELXTL (Sheldrick, 2008)'
_computing_publication_material     'SHELXTL (Sheldrick, 2008)'
loop_
    _atom_site_type_symbol
    _atom_site_label
    _atom_site_fract_x
    _atom_site_fract_y
    _atom_site_fract_z
    _atom_site_U_iso_or_equiv
    _atom_site_adp_type
    _atom_site_calc_flag
    _atom_site_refinement_flags
    _atom_site_occupancy
    _atom_site_disorder_assembly
    _atom_site_disorder_group
    O O2 0.2535(3) 0.2890(3) 0.7823(3) 0.0604(7) Uani d . 1 . .
    O O1 0.0683(3) 0.4802(3) 0.8363(3) 0.0619(7) Uani d . 1 . .
    O O4 0.1675(3) 0.1935(4) 0.6368(3) 0.0709(8) Uani d . 1 . .
    O O5 -0.4171(3) 0.3169(3) 0.4940(3) 0.0651(7) Uani d . 1 . .
    O O3 -0.2004(4) 0.5790(3) 0.7400(3) 0.0726(8) Uani d . 1 . .
    C C9 -0.0519(5) 0.3713(4) 0.6897(4) 0.0539(8) Uani d . 1 . .
    C C2 0.3594(5) 0.3844(4) 0.9383(4) 0.0611(9) Uani d . 1 . .
    H H2A 0.3191 0.4343 1.0035 0.073 Uiso calc R 1 . .
    H H2B 0.4318 0.4577 0.8525 0.073 Uiso calc R 1 . .
    C C7 -0.0735(5) 0.4822(4) 0.7561(4) 0.0550(8) Uani d . 1 . .
    C C8 0.1248(4) 0.2756(4) 0.7003(4) 0.0524(8) Uani d . 1 . .
    C C10 -0.2000(5) 0.3676(4) 0.6195(4) 0.0556(9) Uani d . 1 . .
    H H10A -0.3012 0.4351 0.6257 0.067 Uiso calc R 1 . .
    C C1 0.1860(5) 0.3406(4) 0.8941(4) 0.0553(8) Uani d . 1 . .
    C C13 -0.2757(5) 0.1442(5) 0.4174(4) 0.0637(9) Uani d . 1 . .
    H H13A -0.2541 0.0765 0.3723 0.076 Uiso calc R 1 . .
    C C6 0.0755(5) 0.2159(4) 1.0210(4) 0.0591(9) Uani d . 1 . .
    H H6A -0.0295 0.1863 0.9867 0.071 Uiso calc R 1 . .
    H H6B 0.0224 0.2560 1.0918 0.071 Uiso calc R 1 . .
    C C11 -0.2361(4) 0.2852(4) 0.5395(4) 0.0542(8) Uani d . 1 . .
    C C14 -0.4363(6) 0.2284(5) 0.4246(5) 0.0697(10) Uani d . 1 . .
    H H14A -0.5473 0.2254 0.3860 0.084 Uiso calc R 1 . .
    C C5 0.2062(6) 0.0738(5) 1.0931(5) 0.0708(11) Uani d . 1 . .
    H H5A 0.1356 -0.0024 1.1779 0.085 Uiso calc R 1 . .
    H H5B 0.2478 0.0272 1.0254 0.085 Uiso calc R 1 . .
    C C4 0.3771(6) 0.1165(5) 1.1386(5) 0.0770(12) Uani d . 1 . .
    H H4A 0.3361 0.1520 1.2146 0.092 Uiso calc R 1 . .
    H H4B 0.4608 0.0251 1.1787 0.092 Uiso calc R 1 . .
    C C3 0.4854(5) 0.2409(5) 1.0140(5) 0.0751(12) Uani d . 1 . .
    H H3A 0.5407 0.2005 0.9440 0.090 Uiso calc R 1 . .
    H H3B 0.5893 0.2702 1.0496 0.090 Uiso calc R 1 . .
    C C12 -0.1479(5) 0.1787(5) 0.4913(4) 0.0654(10) Uani d . 1 . .
    H H12A -0.0241 0.1369 0.5055 0.078 Uiso calc R 1 . .
loop_
    _atom_site_aniso_label
    _atom_site_aniso_U_11
    _atom_site_aniso_U_22
    _atom_site_aniso_U_33
    _atom_site_aniso_U_12
    _atom_site_aniso_U_13
    _atom_site_aniso_U_23
    O2 0.0605(14) 0.0740(17) 0.0588(14) 0.0104(11) -0.0124(11) -0.0400(13)
    O1 0.0783(16) 0.0523(15) 0.0644(15) 0.0134(11) -0.0225(12) -0.0321(12)
    O4 0.0637(14) 0.089(2) 0.0877(19) 0.0176(13) -0.0172(13) -0.0652(17)
    O5 0.0641(14) 0.0686(17) 0.0778(17) 0.0096(11) -0.0223(12) -0.0433(14)
    O3 0.0799(17) 0.0654(17) 0.0807(18) 0.0260(13) -0.0212(14) -0.0403(15)
    C9 0.0649(19) 0.0522(19) 0.0511(18) 0.0083(14) -0.0129(14) -0.0280(16)
    C2 0.065(2) 0.060(2) 0.067(2) -0.0029(16) -0.0113(16) -0.0333(18)
    C7 0.0639(19) 0.0490(19) 0.0562(19) 0.0063(14) -0.0102(15) -0.0264(16)
    C8 0.0567(18) 0.056(2) 0.0497(17) 0.0035(14) -0.0042(13) -0.0288(16)
    C10 0.0621(19) 0.055(2) 0.0515(18) 0.0086(14) -0.0084(14) -0.0254(16)
    C1 0.070(2) 0.052(2) 0.0520(18) 0.0160(15) -0.0160(15) -0.0307(16)
    C13 0.079(2) 0.060(2) 0.067(2) 0.0098(17) -0.0219(17) -0.0397(19)
    C6 0.0599(19) 0.059(2) 0.066(2) -0.0009(15) -0.0098(16) -0.0322(18)
    C11 0.0547(18) 0.0522(19) 0.061(2) 0.0055(13) -0.0150(14) -0.0279(17)
    C14 0.074(2) 0.072(3) 0.084(3) 0.0043(18) -0.0272(19) -0.049(2)
    C5 0.089(3) 0.053(2) 0.066(2) 0.0002(18) -0.0142(19) -0.0202(19)
    C4 0.093(3) 0.066(3) 0.077(3) 0.018(2) -0.036(2) -0.031(2)
    C3 0.063(2) 0.079(3) 0.101(3) 0.0110(19) -0.028(2) -0.052(3)
    C12 0.067(2) 0.065(2) 0.077(2) 0.0113(17) -0.0228(18) -0.041(2)
_geom_special_details
;
All e.s.d.'s (except the e.s.d. in the dihedral angle between two l.s. planes)
are estimated using the full covariance matrix. The cell e.s.d.'s are taken
into account individually in the estimation of e.s.d.'s in distances, angles
and torsion angles; correlations between e.s.d.'s in cell parameters are only
used when they are defined by crystal symmetry. An approximate (isotropic)
treatment of cell e.s.d.'s is used for estimating e.s.d.'s involving l.s.
planes.
;
loop_
    _geom_bond_atom_site_label_1
    _geom_bond_atom_site_label_2
    _geom_bond_site_symmetry_2
    _geom_bond_distance
    _geom_bond_publ_flag
    O2 C8 . 1.361(4) n
    O2 C1 . 1.433(4) n
    O1 C7 . 1.368(4) n
    O1 C1 . 1.438(4) n
    O4 C8 . 1.206(4) n
    O5 C14 . 1.333(5) n
    O5 C11 . 1.382(4) n
    O3 C7 . 1.199(4) n
    C9 C10 . 1.354(5) ?
    C9 C8 . 1.463(5) ?
    C9 C7 . 1.463(5) ?
    C2 C1 . 1.507(5) ?
    C2 C3 . 1.522(6) ?
    C2 H2A . 0.9700 ?
    C2 H2B . 0.9700 ?
    C10 C11 . 1.405(5) ?
    C10 H10A . 0.9300 ?
    C1 C6 . 1.512(5) ?
    C13 C14 . 1.340(5) ?
    C13 C12 . 1.390(5) ?
    C13 H13A . 0.9300 ?
    C6 C5 . 1.525(5) ?
    C6 H6A . 0.9700 ?
    C6 H6B . 0.9700 ?
    C11 C12 . 1.371(5) ?
    C14 H14A . 0.9300 ?
    C5 C4 . 1.495(6) ?
    C5 H5A . 0.9700 ?
    C5 H5B . 0.9700 ?
    C4 C3 . 1.493(6) ?
    C4 H4A . 0.9700 ?
    C4 H4B . 0.9700 ?
    C3 H3A . 0.9700 ?
    C3 H3B . 0.9700 ?
    C12 H12A . 0.9300 ?
loop_
    _geom_angle_atom_site_label_1
    _geom_angle_atom_site_label_2
    _geom_angle_atom_site_label_3
    _geom_angle_site_symmetry_1
    _geom_angle_site_symmetry_3
    _geom_angle
    _geom_angle_publ_flag
    C8 O2 C1 . . 118.6(2) ?
    C7 O1 C1 . . 117.9(3) ?
    C14 O5 C11 . . 107.2(3) ?
    C10 C9 C8 . . 124.7(3) ?
    C10 C9 C7 . . 116.0(3) ?
    C8 C9 C7 . . 119.3(3) ?
    C1 C2 C3 . . 110.5(3) ?
    C1 C2 H2A . . 109.5 ?
    C3 C2 H2A . . 109.5 ?
    C1 C2 H2B . . 109.5 ?
    C3 C2 H2B . . 109.5 ?
    H2A C2 H2B . . 108.1 ?
    O3 C7 O1 . . 117.7(3) ?
    O3 C7 C9 . . 125.2(3) ?
    O1 C7 C9 . . 117.0(3) ?
    O4 C8 O2 . . 118.5(3) ?
    O4 C8 C9 . . 125.1(3) ?
    O2 C8 C9 . . 116.3(3) ?
    C9 C10 C11 . . 134.7(3) ?
    C9 C10 H10A . . 112.7 ?
    C11 C10 H10A . . 112.7 ?
    O2 C1 O1 . . 110.2(3) ?
    O2 C1 C2 . . 106.7(3) ?
    O1 C1 C2 . . 106.3(3) ?
    O2 C1 C6 . . 111.0(3) ?
    O1 C1 C6 . . 110.2(3) ?
    C2 C1 C6 . . 112.3(3) ?
    C14 C13 C12 . . 106.0(4) ?
    C14 C13 H13A . . 127.0 ?
    C12 C13 H13A . . 127.0 ?
    C1 C6 C5 . . 110.3(3) ?
    C1 C6 H6A . . 109.6 ?
    C5 C6 H6A . . 109.6 ?
    C1 C6 H6B . . 109.6 ?
    C5 C6 H6B . . 109.6 ?
    H6A C6 H6B . . 108.1 ?
    C12 C11 O5 . . 107.1(3) ?
    C12 C11 C10 . . 140.0(3) ?
    O5 C11 C10 . . 112.9(3) ?
    O5 C14 C13 . . 111.5(3) ?
    O5 C14 H14A . . 124.2 ?
    C13 C14 H14A . . 124.2 ?
    C4 C5 C6 . . 111.3(3) ?
    C4 C5 H5A . . 109.4 ?
    C6 C5 H5A . . 109.4 ?
    C4 C5 H5B . . 109.4 ?
    C6 C5 H5B . . 109.4 ?
    H5A C5 H5B . . 108.0 ?
    C3 C4 C5 . . 111.9(3) ?
    C3 C4 H4A . . 109.2 ?
    C5 C4 H4A . . 109.2 ?
    C3 C4 H4B . . 109.2 ?
    C5 C4 H4B . . 109.2 ?
    H4A C4 H4B . . 107.9 ?
    C4 C3 C2 . . 112.3(3) ?
    C4 C3 H3A . . 109.1 ?
    C2 C3 H3A . . 109.1 ?
    C4 C3 H3B . . 109.1 ?
    C2 C3 H3B . . 109.1 ?
    H3A C3 H3B . . 107.9 ?
    C11 C12 C13 . . 108.1(3) ?
    C11 C12 H12A . . 125.9 ?
    C13 C12 H12A . . 125.9 ?
loop_
    _geom_hbond_atom_site_label_D
    _geom_hbond_atom_site_label_H
    _geom_hbond_atom_site_label_A
    _geom_hbond_site_symmetry_A
    _geom_hbond_distance_DH
    _geom_hbond_distance_HA
    _geom_hbond_distance_DA
    _geom_hbond_angle_DHA
    _geom_hbond_publ_flag
    C2 H2A O3 2_567 0.97 2.59 3.470(4) 151 yes
    C14 H14A O3 2_466 0.93 2.50 3.230(2) 135 yes
    C10 H10A O3 . 0.93 2.34 2.764(3) 107 no
    C12 H12A O4 . 0.93 2.27 2.879(2) 122 no
