# Supplementary material for: 3-(2-Furylmethyl­ene)-1,5-dioxaspiro­[5.5]undecane-2,4-dione
Source: Acta Crystallogr Sect E Struct Rep Online. 2009 Jul 15;65(Pt 8):o1875. doi: 10.1107/S1600536809026877 (PMC2977369; doi:10.1107/S1600536809026877)
Supplement: Supplementary file 2 [file e-65-o1875-Isup2.hkl]

# 
# h,k,l, Fc-squared, Fo-squared, sigma(Fo-squared) and status flag 
# 
data_I
_shelx_title ' wf0919 in P-1' 
_shelx_refln_list_code          4 
_shelx_F_calc_maximum      113.53 
_exptl_crystal_F_000       276.00 
_reflns_d_resolution_high  0.7701 
 
loop_ 
 _symmetry_equiv_pos_as_xyz 
 'x, y, z' 
 '-x, -y, -z' 
 
_cell_length_a     7.0634 
_cell_length_b     9.5103 
_cell_length_c    10.1831 
_cell_angle_alpha  64.908 
_cell_angle_beta   82.382 
_cell_angle_gamma  84.764 
 
_shelx_F_squared_multiplier     1.000 
 
loop_ 
 _refln_index_h 
 _refln_index_k 
 _refln_index_l 
 _refln_F_squared_calc 
 _refln_F_squared_meas 
 _refln_F_squared_sigma 
 _refln_observed_status 
   2   0   0      359.88      272.41      2.50 o 
   3   0   0      638.69      601.63      4.97 o 
   4   0   0        0.20        0.16      0.28 o 
   5   0   0       49.78       47.56      1.05 o 
   6   0   0       25.86       25.31      1.76 o 
   7   0   0       11.77       12.75      2.37 o 
   8   0   0        1.85        0.14      2.56 o 
   9   0   0        1.17       -0.10      1.69 o 
  -9   1   0        0.55        2.70      2.12 o 
  -8   1   0        0.24        2.32      1.79 o 
  -7   1   0       22.03       17.87      2.83 o 
  -6   1   0       20.23       18.56      0.89 o 
  -5   1   0       87.01       85.45      1.69 o 
  -4   1   0        2.16        2.07      0.48 o 
  -3   1   0       64.77       63.24      0.99 o 
  -2   1   0      208.70      215.51      3.01 o 
  -1   1   0        6.14        7.68      0.82 o 
   1   1   0     1998.44     2120.47     14.56 o 
   2   1   0      868.54      921.60      6.58 o 
   3   1   0        3.84        3.61      0.80 o 
   4   1   0        3.09        3.67      0.60 o 
   5   1   0       35.71       41.87      2.83 o 
   6   1   0        6.38        5.99      1.82 o 
   7   1   0       11.20       15.58      9.27 o 
   8   1   0        8.89       -0.19      1.74 o 
   9   1   0        0.39        0.14      3.09 o 
  -8   2   0        4.34        5.79      1.88 o 
  -7   2   0       11.17       11.50      1.08 o 
  -6   2   0       16.71       16.42      0.91 o 
  -5   2   0        3.45        3.59      0.82 o 
  -4   2   0       22.40       14.89      1.06 o 
  -3   2   0      897.22     1068.30     22.62 o 
  -2   2   0        1.41        1.31      0.64 o 
  -1   2   0      189.77      174.16      3.11 o 
   0   2   0     2293.02     2258.36     23.37 o 
   1   2   0      627.31      525.39      5.47 o 
   2   2   0       21.24       57.11      2.10 o 
   3   2   0       15.21       12.34      0.71 o 
   4   2   0        0.26       -0.57      0.57 o 
   5   2   0       18.02       16.14      0.70 o 
   6   2   0        7.07        8.27      2.55 o 
   7   2   0       14.51       19.03      4.01 o 
   8   2   0        2.63        0.00      1.12 o 
   9   2   0        0.84        0.00      1.59 o 
  -8   3   0        0.02        0.34      1.30 o 
  -7   3   0        0.15       -0.26      0.58 o 
  -6   3   0        9.96       10.56      0.88 o 
  -5   3   0       34.58       38.86      2.87 o 
  -4   3   0       19.96       21.60      1.71 o 
  -3   3   0        2.07        4.21      2.03 o 
  -2   3   0      960.53      952.91     15.57 o 
  -1   3   0       68.12       71.92      1.61 o 
   0   3   0       34.00       75.78      2.22 o 
   1   3   0      642.26      620.06      5.79 o 
   2   3   0       16.37       38.79      1.37 o 
   3   3   0        3.22       -1.17      1.17 o 
   4   3   0      201.38      225.30      2.43 o 
   5   3   0       86.55      103.02      4.04 o 
   6   3   0       20.49       18.64      2.03 o 
   7   3   0        0.02       -0.26      1.10 o 
   8   3   0        2.20        0.14      1.15 o 
  -8   4   0        1.99        1.50      2.37 o 
  -7   4   0        0.65        0.58      0.55 o 
  -6   4   0       69.08       63.63      3.47 o 
  -5   4   0      102.81      103.49      3.38 o 
  -4   4   0       37.78       31.01      2.34 o 
  -3   4   0      141.58      141.27      1.76 o 
  -2   4   0      311.86      312.83      4.58 o 
  -1   4   0       15.93       13.78      1.26 o 
   0   4   0       24.42       24.60      1.35 o 
   1   4   0       43.36       53.18      2.70 o 
   2   4   0      171.20      181.38      2.38 o 
   3   4   0        1.53       -0.17      0.74 o 
   4   4   0        0.68       -0.93      0.93 o 
   5   4   0       33.52       41.14      1.88 o 
   6   4   0        2.34        2.49      0.32 o 
   7   4   0        0.49        0.59      2.09 o 
   8   4   0        0.01        0.05      1.62 o 
  -7   5   0        0.01        0.32      0.56 o 
  -6   5   0       41.09       45.25      1.93 o 
  -5   5   0       30.78       28.94      2.00 o 
  -4   5   0        2.70        3.68      1.16 o 
  -3   5   0       39.22       40.83      1.28 o 
  -2   5   0      100.51      100.77      3.07 o 
  -1   5   0      174.03      186.92      4.66 o 
   0   5   0       17.43       14.35      1.80 o 
   1   5   0       95.50       68.14      1.48 o 
   2   5   0       47.53       40.43      1.53 o 
   3   5   0       20.17       20.30      1.60 o 
   4   5   0       12.13        7.74      3.70 o 
   5   5   0        5.36        3.57      1.37 o 
   6   5   0       21.80       19.69      2.01 o 
   7   5   0        0.31       -0.11      1.48 o 
   8   5   0        1.40        0.81      1.64 o 
  -7   6   0        2.03        1.70      0.75 o 
  -6   6   0        1.44        2.13      1.25 o 
  -5   6   0        2.02        3.13      1.06 o 
  -4   6   0       18.70       17.86      1.37 o 
  -3   6   0        0.06        0.32      0.73 o 
  -2   6   0        0.00       -0.28      1.41 o 
  -1   6   0       42.30       42.79      2.27 o 
   0   6   0        7.23        7.40      1.23 o 
   1   6   0       35.71       36.06      2.11 o 
   2   6   0       22.33       19.27      1.20 o 
   3   6   0        5.62        3.22      2.20 o 
   4   6   0        5.15        2.08      1.36 o 
   5   6   0        0.02        1.16      0.83 o 
   6   6   0        1.55        2.15      0.52 o 
   7   6   0        0.90       -0.68      1.64 o 
  -6   7   0        0.05        0.05      0.94 o 
  -5   7   0        2.37        1.97      1.01 o 
  -4   7   0       10.18        9.76      1.06 o 
  -3   7   0        3.49        2.36      0.92 o 
  -2   7   0        9.55        8.64      1.83 o 
  -1   7   0       48.47       46.85      3.13 o 
   0   7   0       13.87       13.63      1.49 o 
   1   7   0       10.09       11.52      1.11 o 
   2   7   0      117.69      127.45      4.35 o 
   3   7   0       15.47       16.98      3.39 o 
   4   7   0        2.30        1.47      1.02 o 
   5   7   0        4.58        6.50      1.45 o 
   6   7   0        0.63        1.37      1.14 o 
   7   7   0        1.00        2.37      2.03 o 
  -6   8   0        1.80        5.26      4.25 o 
  -5   8   0        7.23        6.47      2.66 o 
  -4   8   0        0.50        0.03      0.60 o 
  -3   8   0       24.37       27.76      2.26 o 
  -2   8   0        7.73        6.93      2.53 o 
  -1   8   0        0.68        0.82      0.85 o 
   0   8   0        4.21        2.52      1.01 o 
   1   8   0        2.72        0.76      1.00 o 
   2   8   0       28.35       28.15      2.34 o 
   3   8   0        3.55        3.69      1.24 o 
   4   8   0        0.01        0.02      0.73 o 
   5   8   0        0.32        1.52      0.78 o 
   6   8   0        0.37        0.30      1.18 o 
  -5   9   0        0.20        4.39      5.21 o 
  -4   9   0        0.06       -0.58      4.06 o 
  -3   9   0        5.50        5.37      2.04 o 
  -2   9   0        0.16        0.45      0.54 o 
  -1   9   0       40.79       55.54      2.98 o 
   0   9   0        7.25        4.70      2.56 o 
   1   9   0        0.11        1.04      1.07 o 
   2   9   0       18.66       21.07      4.50 o 
   3   9   0        3.16        4.70      1.22 o 
   4   9   0        0.00        0.70      1.37 o 
   5   9   0        1.16        0.39      1.32 o 
  -3  10   0        0.00       -0.05      2.41 o 
  -2  10   0        5.78        3.30      3.26 o 
  -1  10   0        2.26        1.45      3.84 o 
   0  10   0        1.71        1.67      1.39 o 
   1  10   0        0.00       -0.41      0.82 o 
   2  10   0        2.58        2.93      1.10 o 
   3  10   0        0.72        2.56      1.41 o 
   4  10   0        1.10        0.93      1.78 o 
  -1  11   0        1.04        2.26      2.18 o 
   0  11   0        0.25       -0.73      2.03 o 
   1  11   0        2.87        2.17      2.64 o 
  -3 -10   1        0.00        0.89      1.26 o 
  -2 -10   1        2.24        1.76      1.06 o 
  -1 -10   1        8.41       13.33      2.20 o 
   0 -10   1       16.51       26.79      2.65 o 
   1 -10   1        0.85        1.51      1.79 o 
   2 -10   1        0.23       -0.39      4.73 o 
  -5  -9   1        1.27        1.54      0.93 o 
  -4  -9   1        0.31       -0.89      0.89 o 
  -3  -9   1        0.23        0.28      0.82 o 
  -2  -9   1        4.36        4.44      1.65 o 
  -1  -9   1        0.34        0.28      0.73 o 
   0  -9   1        2.21        1.22      1.04 o 
   1  -9   1        1.58        1.71      1.65 o 
   2  -9   1        1.10       -0.39      2.37 o 
   3  -9   1        1.06       -2.37      4.73 o 
   4  -9   1        0.18       -1.06      2.75 o 
  -6  -8   1        0.73        9.17      5.12 o 
  -5  -8   1        0.58       -0.01      0.57 o 
  -4  -8   1        1.48        1.05      1.07 o 
  -3  -8   1       14.68       13.89      1.84 o 
  -2  -8   1       21.12       32.00      2.87 o 
  -1  -8   1        1.00        1.58      0.88 o 
   0  -8   1       10.97        6.68      2.31 o 
   1  -8   1        0.14        0.36      0.37 o 
   2  -8   1        0.16        0.26      1.28 o 
   3  -8   1       25.87       25.74      3.67 o 
   4  -8   1        3.76        2.95      2.56 o 
   5  -8   1        0.03       -1.59      2.27 o 
  -6  -7   1        4.19        0.39      1.22 o 
  -5  -7   1        0.49        1.26      0.89 o 
  -4  -7   1        2.14        0.97      0.69 o 
  -3  -7   1        0.13        0.54      1.07 o 
  -2  -7   1        4.90        3.79      1.20 o 
  -1  -7   1       25.74       28.89      2.25 o 
   0  -7   1       93.75       99.09      7.78 o 
   1  -7   1        3.85        1.35      1.58 o 
   2  -7   1       29.16       37.87      3.14 o 
   3  -7   1        3.85        1.07      1.42 o 
   4  -7   1        1.97        0.65      0.63 o 
   5  -7   1        5.49        4.35      3.81 o 
   6  -7   1        0.16       -0.14      1.59 o 
  -7  -6   1        0.62        1.55      1.50 o 
  -6  -6   1       12.00       11.41      3.70 o 
  -5  -6   1        1.25        1.27      0.85 o 
  -4  -6   1        5.99        5.71      2.28 o 
  -3  -6   1        0.02        0.81      0.74 o 
  -2  -6   1       10.50       10.41      1.38 o 
  -1  -6   1        0.44        0.17      0.88 o 
   0  -6   1       22.26       18.74      1.80 o 
   1  -6   1       94.91       96.13      2.02 o 
   2  -6   1       49.78       55.30      2.95 o 
   3  -6   1        0.12        0.01      0.43 o 
   4  -6   1        1.83        0.75      0.61 o 
   5  -6   1       26.69       23.79      1.32 o 
   6  -6   1        1.19        0.11      0.85 o 
   7  -6   1        6.12        6.71      0.98 o 
  -8  -5   1        0.30        0.50      1.51 o 
  -7  -5   1        2.60        1.82      1.89 o 
  -6  -5   1        0.12        0.24      0.71 o 
  -5  -5   1        2.87        3.36      0.79 o 
  -4  -5   1        2.23        1.53      0.86 o 
  -3  -5   1        1.82        1.62      0.65 o 
  -2  -5   1       20.63       21.91      1.25 o 
  -1  -5   1       12.14       12.97      0.79 o 
   0  -5   1        0.58        1.16      0.67 o 
   1  -5   1      272.61      260.08      3.61 o 
   2  -5   1       26.64       25.43      1.77 o 
   3  -5   1       10.36       10.69      0.94 o 
   4  -5   1       14.19       15.31      1.19 o 
   5  -5   1       11.69        8.96      1.13 o 
   6  -5   1        1.53        2.16      0.83 o 
   7  -5   1        2.28        2.29      1.05 o 
  -8  -4   1        2.81        1.25      1.57 o 
  -7  -4   1        0.56        0.82      1.53 o 
  -6  -4   1        6.67        5.39      2.03 o 
  -5  -4   1       33.05       38.39      3.21 o 
  -4  -4   1       85.60       82.54      1.55 o 
  -3  -4   1       16.50       15.43      1.10 o 
  -2  -4   1      111.01      113.21      1.62 o 
  -1  -4   1       63.18       60.39      1.30 o 
   0  -4   1        0.22       -0.02      0.49 o 
   1  -4   1      807.68      759.50      8.53 o 
   2  -4   1      336.67      320.65      3.17 o 
   3  -4   1        0.14        0.60      0.69 o 
   4  -4   1       89.01       86.38      2.10 o 
   5  -4   1        9.76        8.15      1.46 o 
   6  -4   1       28.45       30.66      1.17 o 
   7  -4   1        0.81        1.78      0.70 o 
   8  -4   1        1.23        1.31      0.71 o 
  -8  -3   1        3.98        0.29      3.33 o 
  -7  -3   1       10.97       21.02      1.92 o 
  -6  -3   1        8.85       14.29      1.61 o 
  -5  -3   1       46.08       50.31      3.46 o 
  -4  -3   1        0.76        0.79      0.57 o 
  -3  -3   1       54.36       46.02      1.15 o 
  -2  -3   1      689.83      685.48      5.67 o 
  -1  -3   1       49.48       43.28      0.84 o 
   0  -3   1      152.35      163.26      1.88 o 
   1  -3   1      161.68      127.24      2.36 o 
   2  -3   1     1872.90     1886.26     45.15 o 
   3  -3   1      453.84      503.83      6.08 o 
   4  -3   1        6.75        6.20      1.06 o 
   5  -3   1       20.04       21.04      1.46 o 
   6  -3   1       67.02       64.79      2.43 o 
   7  -3   1        3.06        3.18      0.82 o 
   8  -3   1        3.89        5.40      1.50 o 
  -8  -2   1        0.00       -0.10      1.69 o 
  -7  -2   1        0.48       -0.10      1.20 o 
  -6  -2   1        3.98        5.90      1.72 o 
  -5  -2   1       10.06       12.89      1.81 o 
  -4  -2   1      175.73      163.25      4.79 o 
  -3  -2   1        0.00        0.51      0.45 o 
  -2  -2   1       19.60       36.00      0.93 o 
  -1  -2   1     1329.54     1386.18      9.85 o 
   0  -2   1     3954.08     3521.52     30.42 o 
   1  -2   1     1157.37     1087.50     32.28 o 
   2  -2   1      319.03      330.15      8.02 o 
   3  -2   1       55.78       59.49      1.43 o 
   4  -2   1       89.61       91.20      1.37 o 
   5  -2   1       31.52       41.57      1.03 o 
   6  -2   1       68.93       67.90      2.66 o 
   7  -2   1        0.54        0.64      0.62 o 
   8  -2   1        0.06       -0.50      0.63 o 
  -8  -1   1        0.17        0.05      2.56 o 
  -7  -1   1        1.44       -0.05      1.35 o 
  -6  -1   1       17.81       17.77      2.05 o 
  -5  -1   1       19.95       17.24      3.33 o 
  -4  -1   1       73.74       71.99      1.83 o 
  -3  -1   1        6.66        2.86      1.02 o 
  -2  -1   1       59.47       38.02      0.61 o 
  -1  -1   1     7036.52     6791.56     53.90 o 
   0  -1   1      871.21      724.26      6.46 o 
   1  -1   1      563.39      612.31      9.78 o 
   2  -1   1      268.14      222.84      3.36 o 
   3  -1   1       28.16       50.94      1.34 o 
   4  -1   1       45.09       44.04      0.95 o 
   5  -1   1      204.82      216.46      3.68 o 
   6  -1   1        1.64        1.86      0.47 o 
   7  -1   1        0.00        0.31      0.41 o 
   8  -1   1        2.51        2.51      1.74 o 
   9  -1   1        0.00        2.95      1.93 o 
  -8   0   1        1.34        0.05      1.45 o 
  -7   0   1       14.19       22.31      2.56 o 
  -6   0   1       66.41       83.87      5.31 o 
  -5   0   1       13.14       12.31      3.19 o 
  -4   0   1        0.06        0.97      0.75 o 
  -3   0   1      164.80      139.07      1.98 o 
  -2   0   1      222.59      194.35      4.73 o 
  -1   0   1       35.52       33.10      0.39 o 
   1   0   1       63.90       57.95      1.04 o 
   2   0   1      356.55      406.24      2.94 o 
   3   0   1      110.28      106.88      1.62 o 
   4   0   1        2.50        2.58      0.74 o 
   5   0   1       63.86       82.45      1.83 o 
   6   0   1       18.32       23.18      1.06 o 
   7   0   1       78.87       95.37      5.54 o 
   8   0   1        4.69       -0.05      2.22 o 
   9   0   1        0.36       -0.53      1.79 o 
  -8   1   1        0.08        0.00      2.03 o 
  -7   1   1        7.80       -0.05      2.12 o 
  -6   1   1        1.41        3.82      1.26 o 
  -5   1   1       87.13       71.88      1.95 o 
  -4   1   1        1.06        0.95      0.35 o 
  -3   1   1        6.67        3.01      0.69 o 
  -2   1   1     1147.25      979.61     11.02 o 
  -1   1   1     4995.66     4856.25     51.19 o 
   1   1   1      857.25      657.56      6.42 o 
   2   1   1       83.44      155.54      3.28 o 
   3   1   1      775.89      813.00     12.18 o 
   4   1   1       39.75       40.74      0.75 o 
   5   1   1       15.12        9.81      1.34 o 
   6   1   1        8.68        7.41      1.18 o 
   7   1   1        2.36        2.28      0.48 o 
   8   1   1        1.47        0.15      0.96 o 
   9   1   1        0.11        0.00      2.41 o 
  -8   2   1        0.06       -0.24      1.40 o 
  -7   2   1        4.88        4.21      0.91 o 
  -6   2   1       17.70       15.29      0.74 o 
  -5   2   1       37.62       43.69      2.76 o 
  -4   2   1       86.40       81.48      2.08 o 
  -3   2   1      602.97      541.38      4.69 o 
  -2   2   1       39.58       28.60      1.05 o 
  -1   2   1      495.72      485.20      7.36 o 
   0   2   1      104.09      121.79      3.11 o 
   1   2   1      861.68      980.76     18.88 o 
   2   2   1      747.05      996.74     16.89 o 
   3   2   1       23.37       42.56      2.02 o 
   4   2   1       21.46       23.63      0.95 o 
   5   2   1       61.97       59.04      1.90 o 
   6   2   1       31.32       32.57      1.62 o 
   7   2   1       34.23       43.13      2.64 o 
   8   2   1        1.16       -0.20      1.34 o 
   9   2   1        0.23        0.05      1.93 o 
  -8   3   1        0.00        2.95      1.64 o 
  -7   3   1       19.59       14.99      2.12 o 
  -6   3   1       77.91       75.97      5.34 o 
  -5   3   1       77.27       81.38      2.82 o 
  -4   3   1        3.87        2.38      0.73 o 
  -3   3   1        7.58       11.94      0.74 o 
  -2   3   1      309.92      297.18      3.82 o 
  -1   3   1      192.21      209.98      2.90 o 
   0   3   1      399.57      305.44      4.64 o 
   1   3   1       87.50       73.78      3.20 o 
   2   3   1        2.77        2.08      0.78 o 
   3   3   1       21.80       40.73      1.85 o 
   4   3   1       13.25       12.03      1.02 o 
   5   3   1        6.24        7.39      0.82 o 
   6   3   1        2.72        2.64      0.51 o 
   7   3   1        3.22        1.55      0.54 o 
   8   3   1        4.13       -0.20      1.25 o 
  -8   4   1        0.04        2.61      2.56 o 
  -7   4   1        0.43        0.61      0.48 o 
  -6   4   1        0.58       -0.25      1.11 o 
  -5   4   1       15.87       14.75      1.40 o 
  -4   4   1        4.11        5.45      0.84 o 
  -3   4   1      199.99      219.23      3.62 o 
  -2   4   1      190.88      193.75      3.41 o 
  -1   4   1       36.10       27.66      1.44 o 
   0   4   1      230.52      172.80      3.28 o 
   1   4   1      136.77      118.48      3.56 o 
   2   4   1       26.97       28.03      1.46 o 
   3   4   1       29.05       33.17      1.21 o 
   4   4   1      349.36      376.69      9.92 o 
   5   4   1       14.85       14.85      1.26 o 
   6   4   1       12.91       16.80      2.19 o 
   7   4   1        0.08        0.08      0.30 o 
   8   4   1        0.03        0.00      1.32 o 
  -8   5   1        1.27        3.91      2.56 o 
  -7   5   1        0.01       -0.23      0.75 o 
  -6   5   1       38.11       36.76      5.05 o 
  -5   5   1        0.14       -0.16      0.61 o 
  -4   5   1        4.86        5.70      0.84 o 
  -3   5   1       86.01       88.83      3.65 o 
  -2   5   1      230.01      233.30      4.18 o 
  -1   5   1       40.18       33.24      2.14 o 
   0   5   1       15.42       10.40      1.88 o 
   1   5   1       78.48       65.17      4.44 o 
   2   5   1        3.06        3.49      0.90 o 
   3   5   1      182.85      188.40      4.08 o 
   4   5   1       17.48       18.36      1.22 o 
   5   5   1      155.99      198.51      6.92 o 
   6   5   1       11.72       11.26      1.00 o 
   7   5   1        0.10        0.01      0.37 o 
   8   5   1        6.73       12.17      4.30 o 
  -7   6   1        1.03        1.04      0.70 o 
  -6   6   1        0.72       -0.14      0.89 o 
  -5   6   1        7.76        5.88      1.27 o 
  -4   6   1       12.57       12.26      1.10 o 
  -3   6   1       85.25       79.44      3.32 o 
  -2   6   1        2.17        2.50      1.87 o 
  -1   6   1       50.15       52.24      2.76 o 
   0   6   1      111.66      109.20      4.06 o 
   1   6   1       87.10       94.79      2.05 o 
   2   6   1        1.05        1.20      0.99 o 
   3   6   1       25.15       26.54      2.08 o 
   4   6   1       15.09       17.94      1.34 o 
   5   6   1       15.19       21.10      2.11 o 
   6   6   1        6.10        6.17      0.94 o 
   7   6   1        0.56        0.72      2.90 o 
   8   6   1        0.00       -0.48      1.88 o 
  -6   7   1        2.08        1.06      1.09 o 
  -5   7   1        0.01        0.77      1.04 o 
  -4   7   1       45.27       44.11      1.57 o 
  -3   7   1        0.00       -0.37      1.17 o 
  -2   7   1       13.98       16.08      3.16 o 
  -1   7   1        2.22        1.40      1.63 o 
   0   7   1        1.15        1.14      1.78 o 
   1   7   1        0.03        0.51      1.29 o 
   2   7   1        3.77        2.30      1.35 o 
   3   7   1        3.85        7.56      1.32 o 
   4   7   1        3.63        4.36      1.09 o 
   5   7   1        5.51        4.78      1.53 o 
   6   7   1        1.05        2.53      0.79 o 
   7   7   1        0.34        1.26      3.24 o 
  -6   8   1        0.00       -0.23      0.91 o 
  -5   8   1        0.74        0.27      0.59 o 
  -4   8   1        2.35        2.38      0.61 o 
  -3   8   1        5.99        5.54      1.70 o 
  -2   8   1        0.01       -0.25      1.28 o 
  -1   8   1       42.07       42.23      3.34 o 
   0   8   1        1.75        1.35      0.85 o 
   1   8   1       41.21       36.71      2.39 o 
   2   8   1        4.43        5.25      1.12 o 
   3   8   1        9.52        7.56      4.52 o 
   4   8   1       11.67       13.88      3.23 o 
   5   8   1        0.04       -0.23      1.01 o 
   6   8   1        0.00       -0.08      0.64 o 
  -5   9   1        0.00       -2.37      4.59 o 
  -4   9   1        2.43        1.54      0.95 o 
  -3   9   1        8.15        4.16      3.45 o 
  -2   9   1        0.24        1.54      1.61 o 
  -1   9   1       84.38      100.29      4.17 o 
   0   9   1       41.78       42.90      3.50 o 
   1   9   1       24.20       21.28      2.86 o 
   2   9   1        0.04        1.55      1.22 o 
   3   9   1        4.75        5.54      1.28 o 
   4   9   1        0.82        2.50      0.98 o 
   5   9   1        0.10        0.29      0.81 o 
   6   9   1        0.00        1.63      1.41 o 
  -4  10   1        0.17        0.48      2.80 o 
  -3  10   1       15.37       18.72     11.59 o 
  -2  10   1        5.92        2.34      2.46 o 
  -1  10   1       11.62        1.52      2.83 o 
   0  10   1       35.65       42.12      3.44 o 
   1  10   1        0.51       -0.33      1.09 o 
   2  10   1        0.56        0.12      0.86 o 
   3  10   1        0.28       -0.05      1.04 o 
   4  10   1        0.01        0.56      1.27 o 
   5  10   1        0.15        1.01      1.55 o 
  -2  11   1        0.90        0.16      2.13 o 
  -1  11   1        0.00        0.50      2.05 o 
   0  11   1        3.97        5.92      3.04 o 
   1  11   1        0.06       -0.51      1.06 o 
   2  11   1        1.15        0.82      0.81 o 
   3  11   1        0.02        0.33      0.88 o 
  -2 -10   2        0.49        6.33      3.24 o 
  -1 -10   2        0.33        0.24      2.46 o 
   0 -10   2        2.12        3.62      5.70 o 
   1 -10   2        0.63       -3.67      3.67 o 
  -4  -9   2        0.08       -1.00      2.17 o 
  -3  -9   2        0.06        0.29      1.47 o 
  -2  -9   2        0.37       -0.51      0.89 o 
  -1  -9   2        0.02       -1.21      4.06 o 
   0  -9   2        0.06       -0.43      2.27 o 
   1  -9   2        2.83       10.57      5.50 o 
   2  -9   2       21.37       23.80      4.06 o 
   3  -9   2        0.36       -1.11      2.70 o 
   4  -9   2        4.14        6.52      3.43 o 
  -5  -8   2        0.51        3.99      1.88 o 
  -4  -8   2        0.89        0.43      0.94 o 
  -3  -8   2        1.40        1.31      0.89 o 
  -2  -8   2        0.79       -0.74      0.78 o 
  -1  -8   2        0.82        0.16      0.78 o 
   0  -8   2        1.64        0.89      1.45 o 
   1  -8   2       13.62       15.11      3.33 o 
   2  -8   2        1.51        0.29      3.62 o 
   3  -8   2        0.00        1.35      4.10 o 
   4  -8   2        0.86        2.03      4.30 o 
   5  -8   2        0.62        1.11      4.10 o 
  -6  -7   2        0.09       -0.29      1.35 o 
  -5  -7   2        0.50        1.34      1.11 o 
  -4  -7   2        1.56        0.94      1.45 o 
  -3  -7   2       20.68       19.43      3.54 o 
  -2  -7   2        0.26        1.24      0.61 o 
  -1  -7   2        0.36        0.69      0.64 o 
   0  -7   2       32.79       25.64      5.00 o 
   1  -7   2       17.77       17.91      3.04 o 
   2  -7   2        2.18        2.51      4.01 o 
   3  -7   2        0.39        1.35      3.72 o 
   4  -7   2        0.44        0.92      3.57 o 
   5  -7   2        0.73       -0.82      1.98 o 
   6  -7   2        0.59        0.42      1.28 o 
  -7  -6   2        1.47        0.70      1.44 o 
  -6  -6   2        1.24        2.29      1.72 o 
  -5  -6   2        0.73        0.57      0.89 o 
  -4  -6   2        0.87        0.30      0.54 o 
  -3  -6   2       15.09       15.28      1.01 o 
  -2  -6   2       50.88       54.65      5.73 o 
  -1  -6   2       21.80       27.04      2.25 o 
   0  -6   2       18.92       18.14      2.27 o 
   1  -6   2      247.68      251.71      7.10 o 
   2  -6   2        5.49        6.71      2.66 o 
   3  -6   2        5.84        8.69      4.15 o 
   4  -6   2        2.29        2.46      2.08 o 
   5  -6   2       37.50       39.14      5.17 o 
   6  -6   2        8.24        7.12      1.42 o 
   7  -6   2        0.44        0.53      1.21 o 
  -7  -5   2        0.17        0.87      3.43 o 
  -6  -5   2        0.03       -0.02      0.48 o 
  -5  -5   2        5.56        2.40      0.95 o 
  -4  -5   2        6.42        4.82      1.27 o 
  -3  -5   2        0.84        0.74      0.64 o 
  -2  -5   2        8.15        6.70      3.11 o 
  -1  -5   2       24.27       27.31      1.35 o 
   0  -5   2       24.26       21.33      1.45 o 
   1  -5   2        4.93        5.46      2.22 o 
   2  -5   2       73.86       71.27      3.81 o 
   3  -5   2        5.98        6.81      4.06 o 
   4  -5   2        1.15        0.63      0.55 o 
   5  -5   2       72.21       74.46      7.41 o 
   6  -5   2        0.04        0.43      0.81 o 
   7  -5   2        0.01       -0.11      0.59 o 
  -8  -4   2        0.65        0.34      2.12 o 
  -7  -4   2        2.07       -0.19      2.90 o 
  -6  -4   2        0.12       -0.45      1.09 o 
  -5  -4   2        4.66        2.40      0.92 o 
  -4  -4   2       10.21        8.59      1.42 o 
  -3  -4   2       17.97       12.80      0.85 o 
  -2  -4   2       13.98       14.00      0.78 o 
  -1  -4   2        5.67        5.67      0.59 o 
   0  -4   2        2.04        2.80      0.53 o 
   1  -4   2       66.55       54.18      2.66 o 
   2  -4   2       81.01       80.59      4.83 o 
   3  -4   2       31.40       30.43      0.94 o 
   4  -4   2       41.33       38.45      1.48 o 
   5  -4   2        3.34        3.76      0.77 o 
   6  -4   2        1.48        1.67      0.86 o 
   7  -4   2        1.46        1.48      0.77 o 
   8  -4   2        0.57        1.31      1.04 o 
  -8  -3   2        2.78        0.34      2.17 o 
  -7  -3   2        0.56        0.58      3.09 o 
  -6  -3   2        8.36        6.48      4.76 o 
  -5  -3   2       30.37       31.93      2.34 o 
  -4  -3   2       23.91       26.00      1.38 o 
  -3  -3   2       42.75       45.15      1.43 o 
  -2  -3   2       18.52       15.75      1.70 o 
  -1  -3   2     1391.34     1381.74     16.11 o 
   0  -3   2        9.34       11.12      1.62 o 
   1  -3   2      199.20      166.58      5.17 o 
   2  -3   2        0.00        0.00      0.82 o 
   3  -3   2       10.94       10.17      1.21 o 
   4  -3   2       55.83       61.07      2.06 o 
   5  -3   2       47.10       51.04      1.41 o 
   6  -3   2        3.70        4.35      0.77 o 
   7  -3   2        8.64        7.61      0.81 o 
   8  -3   2        0.21       -0.15      0.54 o 
  -8  -2   2        2.80        0.19      3.14 o 
  -7  -2   2        3.44       -0.58      1.83 o 
  -6  -2   2       25.81       32.54      2.70 o 
  -5  -2   2        0.00        0.63      1.09 o 
  -4  -2   2        1.54        1.21      0.31 o 
  -3  -2   2       33.86       38.86      1.12 o 
  -2  -2   2      650.74      648.82      5.94 o 
  -1  -2   2      146.85      115.77      1.41 o 
   0  -2   2      469.04      379.61      3.96 o 
   1  -2   2       25.14       36.74      2.85 o 
   2  -2   2      170.34      169.87      4.59 o 
   3  -2   2      160.03      139.81      2.01 o 
   4  -2   2      165.05      161.32      2.06 o 
   5  -2   2       61.07       54.74      1.37 o 
   6  -2   2       15.34       17.29      1.13 o 
   7  -2   2        0.85        1.22      0.70 o 
   8  -2   2        4.08        2.07      1.19 o 
  -8  -1   2        0.00        0.14      1.69 o 
  -7  -1   2       14.83       23.32      2.85 o 
  -6  -1   2        0.54       -0.19      2.27 o 
  -5  -1   2        6.66        5.79      1.88 o 
  -4  -1   2      118.78      116.90      3.28 o 
  -3  -1   2      223.15      190.72      3.11 o 
  -2  -1   2       20.78       21.04      0.54 o 
  -1  -1   2    12889.81    12021.75    189.69 o 
   1  -1   2      723.98      132.83      2.03 o 
   2  -1   2       77.95       58.89      1.21 o 
   3  -1   2       69.89       50.06      0.99 o 
   4  -1   2      201.10      234.28      3.03 o 
   5  -1   2       17.59       14.99      0.75 o 
   6  -1   2        2.63        3.01      0.77 o 
   7  -1   2        1.74        1.23      0.81 o 
   8  -1   2        8.44        8.14      0.93 o 
  -8   0   2        1.66       -0.05      2.46 o 
  -7   0   2        0.06        0.19      2.46 o 
  -6   0   2       15.16       15.26      2.22 o 
  -5   0   2        3.01        2.75      1.64 o 
  -4   0   2       54.76       53.21      2.32 o 
  -3   0   2        4.61        6.18      2.03 o 
  -2   0   2       23.05       42.32      2.61 o 
  -1   0   2     1125.72      921.81     14.53 o 
   0   0   2      330.05      355.70      4.08 o 
   1   0   2     1909.42     1899.96     18.85 o 
   2   0   2      396.50      305.67      4.94 o 
   3   0   2       44.65       49.36      1.12 o 
   4   0   2       35.55       25.28      1.23 o 
   5   0   2       69.59       67.02      2.47 o 
   6   0   2       52.63       53.58      1.14 o 
   7   0   2        5.24        4.16      1.02 o 
   8   0   2        1.46        2.38      1.36 o 
   9   0   2        0.00        1.64      2.03 o 
  -8   1   2        6.66       -0.05      1.50 o 
  -7   1   2       13.90       17.24      2.41 o 
  -6   1   2        6.06        6.23      1.83 o 
  -5   1   2       14.41       17.29      2.08 o 
  -4   1   2      343.98      349.92      6.28 o 
  -3   1   2      124.03      102.28      1.10 o 
  -2   1   2      125.09       89.59      1.91 o 
  -1   1   2      397.22      294.56      3.81 o 
   0   1   2      466.90      451.37      8.96 o 
   1   1   2       11.77       13.96      1.12 o 
   2   1   2      138.23      108.94      1.60 o 
   3   1   2       80.05       68.57      1.13 o 
   4   1   2       10.76       11.19      0.61 o 
   5   1   2       17.88       20.16      1.66 o 
   6   1   2      155.18      156.43      5.41 o 
   7   1   2       26.24       29.02      0.91 o 
   8   1   2        0.78       -0.02      1.40 o 
   9   1   2        0.29        2.08      2.32 o 
  -8   2   2        0.24        1.88      2.99 o 
  -7   2   2        0.35        0.29      2.27 o 
  -6   2   2        4.89        6.50      0.61 o 
  -5   2   2        1.14       -0.08      0.39 o 
  -4   2   2        5.12        7.73      0.99 o 
  -3   2   2      147.50      131.82      1.51 o 
  -2   2   2      646.23      558.14      6.20 o 
  -1   2   2       42.11       43.90      2.10 o 
   0   2   2     4093.51     4435.25     50.85 o 
   1   2   2       14.14       24.47      2.09 o 
   2   2   2      209.98      181.31      4.00 o 
   3   2   2     1366.35     1343.65     11.55 o 
   4   2   2      442.06      469.13      5.08 o 
   5   2   2      128.42      127.93      2.39 o 
   6   2   2        7.24        7.34      1.41 o 
   7   2   2       51.94       60.95      1.84 o 
   8   2   2       10.07       17.36      1.88 o 
   9   2   2        2.00        0.01      1.11 o 
  -8   3   2        0.09        0.34      1.45 o 
  -7   3   2       27.48       23.32      8.06 o 
  -6   3   2       14.28       11.63      1.44 o 
  -5   3   2       17.67       15.94      3.40 o 
  -4   3   2        4.35        4.92      0.83 o 
  -3   3   2      124.24      128.44      3.84 o 
  -2   3   2       10.06       20.05      1.75 o 
  -1   3   2      227.35      237.06      3.71 o 
   0   3   2        0.78        3.87      1.36 o 
   1   3   2      277.78      275.71      4.08 o 
   2   3   2      127.07       90.50      1.67 o 
   3   3   2       40.20       33.98      1.89 o 
   4   3   2      226.77      237.83      3.05 o 
   5   3   2        3.15        4.26      0.91 o 
   6   3   2        3.90        3.02      0.72 o 
   7   3   2        3.53        2.87      1.26 o 
   8   3   2        0.04       -0.16      1.44 o 
   9   3   2        0.59        0.39      2.95 o 
  -8   4   2        1.31        0.29      1.35 o 
  -7   4   2       26.30       22.67      3.92 o 
  -6   4   2       33.60       29.48      5.34 o 
  -5   4   2       25.09       28.21      1.50 o 
  -4   4   2       48.17       43.53      1.92 o 
  -3   4   2      122.55      123.69      3.18 o 
  -2   4   2      347.98      356.47      5.04 o 
  -1   4   2       20.03       14.41      2.30 o 
   0   4   2       98.33       73.57      2.45 o 
   1   4   2       38.40       44.18      2.29 o 
   2   4   2      223.03      221.36      4.79 o 
   3   4   2       34.58       36.24      1.29 o 
   4   4   2      198.15      213.95      3.07 o 
   5   4   2       96.00      114.17      2.29 o 
   6   4   2        3.15        4.14      0.74 o 
   7   4   2       28.10       29.68      3.09 o 
   8   4   2        1.04       -0.10      1.40 o 
  -7   5   2        0.15       -0.41      0.69 o 
  -6   5   2       26.48       29.42      4.20 o 
  -5   5   2       19.04       17.62      1.96 o 
  -4   5   2       17.46       15.00      1.22 o 
  -3   5   2       67.83       69.58      2.44 o 
  -2   5   2      305.20      289.24      4.80 o 
  -1   5   2       71.07       59.08      2.07 o 
   0   5   2       85.07       70.29      2.91 o 
   1   5   2       92.55       96.90      3.52 o 
   2   5   2       53.71       69.73      2.99 o 
   3   5   2        0.37       -0.14      1.09 o 
   4   5   2       13.07       12.31      1.40 o 
   5   5   2       65.07       87.25      2.14 o 
   6   5   2        1.24        0.11      0.63 o 
   7   5   2        3.68        3.97      0.76 o 
   8   5   2        1.10       -0.14      2.61 o 
  -7   6   2        0.22       -0.15      1.21 o 
  -6   6   2        0.51        1.09      0.97 o 
  -5   6   2       50.89       52.77      2.46 o 
  -4   6   2        7.44        9.27      2.03 o 
  -3   6   2       18.00       14.88      2.00 o 
  -2   6   2       86.35       93.09      3.25 o 
  -1   6   2        0.50        1.35      1.78 o 
   0   6   2       23.70       20.97      3.34 o 
   1   6   2      448.07      434.41      7.16 o 
   2   6   2        0.66        1.09      1.20 o 
   3   6   2        6.57        7.62      1.43 o 
   4   6   2       93.35      115.81      2.78 o 
   5   6   2        1.47        1.16      0.92 o 
   6   6   2        0.40        1.08      0.74 o 
   7   6   2       23.30       27.72      2.96 o 
   8   6   2        2.11        1.69      3.72 o 
  -7   7   2        0.51       -0.49      1.41 o 
  -6   7   2        0.76        0.52      0.87 o 
  -5   7   2        2.54        2.82      0.93 o 
  -4   7   2       15.90       12.18      1.77 o 
  -3   7   2       18.94       17.51      3.15 o 
  -2   7   2       84.46       86.50      5.12 o 
  -1   7   2       12.85       14.24      2.85 o 
   0   7   2        0.03        1.05      2.75 o 
   1   7   2       45.86       46.80      3.19 o 
   2   7   2        0.00        0.46      1.20 o 
   3   7   2       23.45       24.58      2.03 o 
   4   7   2        4.63        4.03      1.24 o 
   5   7   2        0.42        0.04      0.94 o 
   6   7   2        2.16        2.76      0.97 o 
   7   7   2        0.40        0.62      0.76 o 
  -6   8   2        0.01        0.44      1.31 o 
  -5   8   2        1.23        0.59      0.80 o 
  -4   8   2       19.48       22.71      1.96 o 
  -3   8   2        6.12        7.48      1.75 o 
  -2   8   2      282.07      289.48      5.56 o 
  -1   8   2      264.74      297.83      5.81 o 
   0   8   2       17.08       21.25      3.35 o 
   1   8   2       21.59       15.23      1.58 o 
   2   8   2       16.74       12.87      2.33 o 
   3   8   2        0.01       -0.67      1.01 o 
   4   8   2        8.86        7.16      1.41 o 
   5   8   2        1.34        0.81      1.18 o 
   6   8   2       11.11       14.59      1.39 o 
   7   8   2        0.39        0.12      0.52 o 
  -5   9   2        0.08       -0.29      0.66 o 
  -4   9   2        1.09        0.01      1.12 o 
  -3   9   2        3.23        2.60      2.16 o 
  -2   9   2        1.40       -0.28      1.81 o 
  -1   9   2       47.22       55.64      5.63 o 
   0   9   2       37.79       43.56      2.89 o 
   1   9   2        1.84        1.72      1.41 o 
   2   9   2       17.41       17.47      1.72 o 
   3   9   2        9.97        9.01      1.76 o 
   4   9   2        0.18        1.62      1.47 o 
   5   9   2        9.34       10.22      2.07 o 
   6   9   2        6.26        6.18      1.20 o 
  -4  10   2        1.24        0.22      1.39 o 
  -3  10   2        6.58        8.23      5.43 o 
  -2  10   2        3.67        1.81      2.12 o 
  -1  10   2        1.29        0.30      2.03 o 
   0  10   2        1.83       -0.22      0.83 o 
   1  10   2        0.10       -0.42      1.26 o 
   2  10   2       24.22       34.66      3.11 o 
   3  10   2        1.61        2.65      2.20 o 
   4  10   2        0.72        1.01      1.01 o 
   5  10   2        5.09        6.44      1.48 o 
  -2  11   2        0.53        0.08      1.54 o 
  -1  11   2        0.02       -0.23      0.70 o 
   0  11   2        2.96        0.38      0.79 o 
   1  11   2        2.56        2.22      1.39 o 
   2  11   2        2.82        1.65      1.34 o 
   3  11   2        1.72        2.72      1.46 o 
  -3  -9   3        4.13        7.63      2.80 o 
  -2  -9   3        0.35       -1.59      2.41 o 
  -1  -9   3        1.19       -1.30      2.41 o 
   0  -9   3        0.15       -3.14      4.73 o 
   1  -9   3        0.53        4.93      3.04 o 
   2  -9   3        0.02       -0.63      2.66 o 
   3  -9   3        6.09        2.80      5.50 o 
  -4  -8   3        0.13        4.54      1.93 o 
  -3  -8   3        1.41        1.88      3.24 o 
  -2  -8   3        2.51        3.62      2.22 o 
  -1  -8   3        4.90       11.35      4.59 o 
   0  -8   3        0.95        0.14      3.09 o 
   1  -8   3        4.81        4.93      2.75 o 
   2  -8   3        0.05       -0.68      2.27 o 
   3  -8   3        0.53        3.52      2.80 o 
   4  -8   3        5.07        3.48      2.95 o 
  -5  -7   3        0.02       -0.10      1.64 o 
  -4  -7   3        0.06       -0.10      1.93 o 
  -3  -7   3        2.85        3.25      0.85 o 
  -2  -7   3        0.23       -1.30      2.99 o 
  -1  -7   3        0.08       -0.43      2.90 o 
   0  -7   3        5.42        2.90      2.27 o 
   1  -7   3        3.00        2.80      4.01 o 
   2  -7   3        0.39        0.58      2.03 o 
   3  -7   3        1.67        2.37      2.37 o 
   4  -7   3       17.55       24.24      3.33 o 
   5  -7   3        5.88        3.63      1.43 o 
  -6  -6   3        0.02        1.45      2.03 o 
  -5  -6   3        0.50       -0.35      1.93 o 
  -4  -6   3        0.26       -0.34      0.63 o 
  -3  -6   3        0.22        0.08      0.44 o 
  -2  -6   3        2.73        2.23      0.70 o 
  -1  -6   3       14.84       14.34      4.15 o 
   0  -6   3       81.84       94.35      4.39 o 
   1  -6   3        7.17        6.08      4.20 o 
   2  -6   3        6.38        6.37      2.46 o 
   3  -6   3       10.04        7.00      2.41 o 
   4  -6   3       27.38       29.89      3.19 o 
   5  -6   3        0.10        0.09      0.93 o 
   6  -6   3        0.37        0.97      1.07 o 
  -7  -5   3        2.05        0.53      1.98 o 
  -6  -5   3        3.19        4.15      2.03 o 
  -5  -5   3        3.28        2.26      0.91 o 
  -4  -5   3        3.58        3.21      0.94 o 
  -3  -5   3        1.43        2.04      0.75 o 
  -2  -5   3        0.15        0.95      0.60 o 
  -1  -5   3       31.08       33.12      2.80 o 
   0  -5   3      326.48      333.60      7.53 o 
   1  -5   3      123.92      125.35      7.15 o 
   2  -5   3        3.56        1.79      2.12 o 
   3  -5   3       32.02       39.16      3.24 o 
   4  -5   3       16.45       10.33      2.27 o 
   5  -5   3       10.82       10.54      1.79 o 
   6  -5   3        0.00       -1.30      1.30 o 
   7  -5   3        8.24        9.66      2.12 o 
  -7  -4   3        1.15        0.87      1.98 o 
  -6  -4   3        2.15       -0.19      1.55 o 
  -5  -4   3        2.34        1.31      0.55 o 
  -4  -4   3        0.94       -0.08      1.08 o 
  -3  -4   3       77.20       85.72      1.95 o 
  -2  -4   3        1.63        2.48      1.07 o 
  -1  -4   3       17.36       17.07      1.55 o 
   0  -4   3        4.69        4.49      1.74 o 
   1  -4   3      249.30      241.38      5.46 o 
   2  -4   3      112.46      124.53      4.06 o 
   3  -4   3        9.14       14.87      2.51 o 
   4  -4   3        8.54        7.70      1.25 o 
   5  -4   3       18.52       23.26      1.76 o 
   6  -4   3       12.02       12.99      1.88 o 
   7  -4   3        0.00       -0.62      0.88 o 
  -8  -3   3        0.19       -0.14      1.98 o 
  -7  -3   3        1.37       -0.39      1.74 o 
  -6  -3   3        0.00       -0.14      1.45 o 
  -5  -3   3        3.47        1.34      0.70 o 
  -4  -3   3        1.46        1.57      0.59 o 
  -3  -3   3       41.48       39.45      2.05 o 
  -2  -3   3      193.66      175.43      2.77 o 
  -1  -3   3      813.81      689.38      7.55 o 
   0  -3   3       67.39       62.46      1.24 o 
   1  -3   3       41.43       43.55      3.57 o 
   2  -3   3       35.06       26.61      3.43 o 
   3  -3   3       14.32        9.95      3.24 o 
   4  -3   3        4.53        4.73      1.41 o 
   5  -3   3       85.57       84.59      4.54 o 
   6  -3   3        2.04        1.45      0.62 o 
   7  -3   3        0.34        0.17      0.51 o 
   8  -3   3        0.16        0.39      0.89 o 
  -8  -2   3        0.28        0.24      1.93 o 
  -7  -2   3        0.05       -0.19      2.61 o 
  -6  -2   3        0.48        0.29      1.45 o 
  -5  -2   3       15.81       21.34      2.27 o 
  -4  -2   3        3.33        2.59      0.50 o 
  -3  -2   3        1.22        4.55      1.13 o 
  -2  -2   3     2154.05     2186.96     24.05 o 
  -1  -2   3      624.20      525.12      5.64 o 
   0  -2   3      168.27      184.50      2.95 o 
   1  -2   3       23.06       30.66      1.83 o 
   2  -2   3       11.67       15.07      0.75 o 
   3  -2   3       30.37       29.88      0.86 o 
   4  -2   3      149.79      153.67      6.05 o 
   5  -2   3      290.42      312.39     13.14 o 
   6  -2   3        0.74        0.92      0.59 o 
   7  -2   3        1.18        0.08      0.57 o 
   8  -2   3        0.48       -0.68      0.68 o 
  -8  -1   3        0.17       -0.10      2.75 o 
  -7  -1   3        8.41        0.43      1.79 o 
  -6  -1   3        0.00        0.19      1.35 o 
  -5  -1   3       13.46       20.91      2.41 o 
  -4  -1   3       56.35       54.03      4.01 o 
  -3  -1   3        0.05        0.50      0.48 o 
  -2  -1   3      125.56      121.14      2.31 o 
  -1  -1   3        0.74        0.63      0.43 o 
   0  -1   3      147.00      118.97      2.17 o 
   1  -1   3        0.01        0.43      0.68 o 
   2  -1   3      278.32      232.69      2.79 o 
   3  -1   3      108.44       99.82      2.46 o 
   4  -1   3        3.72        8.14      0.82 o 
   5  -1   3      111.77      100.97      3.37 o 
   6  -1   3      316.75      354.91      6.63 o 
   7  -1   3        2.07        2.04      0.70 o 
   8  -1   3        2.74        2.36      1.22 o 
  -8   0   3        1.34       -0.10      1.64 o 
  -7   0   3       14.65       28.87      2.85 o 
  -6   0   3       10.62       13.66      2.12 o 
  -5   0   3        1.13        0.97      1.59 o 
  -4   0   3        0.02        0.39      1.26 o 
  -3   0   3      222.80      178.09      3.95 o 
  -2   0   3       12.60       14.68      0.73 o 
  -1   0   3        8.27       31.64      0.88 o 
   0   0   3       47.40      118.59      1.67 o 
   1   0   3      393.06      427.88      8.81 o 
   2   0   3       13.97       13.79      0.67 o 
   3   0   3       18.15       16.88      0.94 o 
   4   0   3        0.02        0.23      0.62 o 
   5   0   3       64.01       71.57      1.93 o 
   6   0   3       58.28       56.33      2.59 o 
   7   0   3        1.80        1.84      0.71 o 
   8   0   3        0.36        0.70      0.53 o 
  -8   1   3        3.55        5.17      3.81 o 
  -7   1   3        2.38        2.85      3.09 o 
  -6   1   3        7.28        8.31      3.28 o 
  -5   1   3        2.03        2.41      2.85 o 
  -4   1   3       65.61       68.37      2.61 o 
  -3   1   3      116.32      101.18      1.11 o 
  -2   1   3       81.19       79.09      1.69 o 
  -1   1   3     1410.97     1406.67     14.31 o 
   0   1   3      129.12       89.35      1.92 o 
   1   1   3      232.07      246.84      3.36 o 
   2   1   3      507.57      462.04      4.71 o 
   3   1   3      989.63      929.52     17.78 o 
   4   1   3       81.35       87.53      1.38 o 
   5   1   3       73.67       66.07      2.62 o 
   6   1   3        1.56        1.26      0.93 o 
   7   1   3       13.03       16.08      1.04 o 
   8   1   3        0.47        0.90      0.67 o 
   9   1   3        0.09        2.46      1.74 o 
  -8   2   3        7.55        8.88      2.37 o 
  -7   2   3       64.18      102.56      4.06 o 
  -6   2   3       10.25       17.14      2.08 o 
  -5   2   3       10.60        8.98      3.28 o 
  -4   2   3        2.44        2.75      0.53 o 
  -3   2   3       97.08       75.97      1.88 o 
  -2   2   3      237.39      197.67      3.02 o 
  -1   2   3      256.45      303.18      4.71 o 
   0   2   3     2745.88     2677.71     29.14 o 
   1   2   3       99.92       76.28      1.93 o 
   2   2   3      377.87      320.95      5.82 o 
   3   2   3      154.84      140.94      1.94 o 
   4   2   3       86.64       81.26      1.32 o 
   5   2   3       24.95       27.32      1.13 o 
   6   2   3        9.10       10.52      1.06 o 
   7   2   3        0.14        0.25      1.00 o 
   8   2   3        0.36        0.57      0.71 o 
   9   2   3        1.73       -0.19      2.51 o 
  -8   3   3        0.18        2.51      3.14 o 
  -7   3   3        8.56       13.57      3.52 o 
  -6   3   3        0.59        0.65      0.29 o 
  -5   3   3        0.19       -0.07      0.75 o 
  -4   3   3        4.56        3.64      0.80 o 
  -3   3   3      268.64      245.68      2.98 o 
  -2   3   3       21.11       79.87      2.83 o 
  -1   3   3      115.99      136.35      2.44 o 
   0   3   3      363.56      339.77      4.54 o 
   1   3   3       99.07      112.77      2.95 o 
   2   3   3      108.45       95.77      3.20 o 
   3   3   3      621.51      608.57      6.00 o 
   4   3   3       47.84       54.12      1.58 o 
   5   3   3       30.87       34.71      1.58 o 
   6   3   3       16.11       12.81      1.07 o 
   7   3   3        0.30        0.59      0.62 o 
   8   3   3        0.13       -0.04      0.75 o 
   9   3   3        0.05        0.63      1.79 o 
  -8   4   3        0.13        0.05      2.08 o 
  -7   4   3        1.62        0.19      1.21 o 
  -6   4   3        0.63        1.59      0.99 o 
  -5   4   3        0.65        1.19      0.68 o 
  -4   4   3        0.16        0.69      1.15 o 
  -3   4   3        3.90        5.88      1.69 o 
  -2   4   3        3.59        1.34      1.60 o 
  -1   4   3      148.94      148.69      2.95 o 
   0   4   3      284.08      235.55      4.35 o 
   1   4   3      293.86      289.71      5.17 o 
   2   4   3      796.64      841.88     10.75 o 
   3   4   3        0.04       -0.35      0.79 o 
   4   4   3       96.66      109.75      2.33 o 
   5   4   3       72.03       74.62      1.86 o 
   6   4   3        3.13        4.35      1.04 o 
   7   4   3       19.16       21.41      1.17 o 
   8   4   3        0.17       -0.43      1.59 o 
  -7   5   3        0.05        0.19      1.16 o 
  -6   5   3       11.59       13.34      3.24 o 
  -5   5   3       11.49       16.87      1.45 o 
  -4   5   3       87.25       93.90      3.44 o 
  -3   5   3      110.55      121.83      4.05 o 
  -2   5   3        1.90        0.88      1.39 o 
  -1   5   3      172.29      164.29      3.22 o 
   0   5   3      485.75      452.47      7.03 o 
   1   5   3      280.20      244.24      4.30 o 
   2   5   3       32.36       50.87      3.83 o 
   3   5   3       14.76       15.08      1.58 o 
   4   5   3        5.02        3.79      1.25 o 
   5   5   3        0.70        0.66      0.82 o 
   6   5   3       15.83       18.77      1.59 o 
   7   5   3        8.89       11.70      2.18 o 
   8   5   3        0.33       -0.48      1.79 o 
  -7   6   3        0.18       -0.52      1.01 o 
  -6   6   3        1.69        0.80      1.37 o 
  -5   6   3        0.10        0.42      0.97 o 
  -4   6   3        0.05        0.64      1.56 o 
  -3   6   3       14.51       13.42      1.72 o 
  -2   6   3      269.64      285.61      6.88 o 
  -1   6   3        2.27        5.40      1.69 o 
   0   6   3       16.85       21.92      2.44 o 
   1   6   3        8.55       23.11      2.56 o 
   2   6   3       71.35       65.90      4.63 o 
   3   6   3        1.78        3.04      1.22 o 
   4   6   3        0.31        1.09      1.51 o 
   5   6   3       11.23       11.17      1.39 o 
   6   6   3        2.64        1.96      1.29 o 
   7   6   3        0.31        0.58      0.61 o 
   8   6   3        1.04        0.05      1.64 o 
  -7   7   3        1.01        0.35      1.11 o 
  -6   7   3        1.56        0.23      0.75 o 
  -5   7   3        2.82        3.11      1.31 o 
  -4   7   3       21.73       23.15      1.70 o 
  -3   7   3        8.79        5.67      2.09 o 
  -2   7   3        3.54        2.63      1.80 o 
  -1   7   3       24.12       28.75      7.17 o 
   0   7   3       38.51       38.42      2.79 o 
   1   7   3       19.68       22.51      2.55 o 
   2   7   3       23.56       25.65      2.55 o 
   3   7   3       64.23       73.57      3.08 o 
   4   7   3        0.17        0.00      0.97 o 
   5   7   3        0.01        2.64      1.40 o 
   6   7   3        2.53        2.69      1.10 o 
   7   7   3        8.69        9.05      1.38 o 
  -6   8   3        0.01        0.52      1.17 o 
  -5   8   3        3.62        4.96      1.42 o 
  -4   8   3       13.91       13.81      2.30 o 
  -3   8   3        2.20        2.53      1.47 o 
  -2   8   3      100.83      110.79      3.54 o 
  -1   8   3        0.00        1.73      2.12 o 
   0   8   3       36.59       56.91      3.35 o 
   1   8   3       34.90       35.09      3.91 o 
   2   8   3        0.40        1.94      1.37 o 
   3   8   3        0.03        1.10      1.27 o 
   4   8   3       10.35       12.05      1.65 o 
   5   8   3       15.33       18.91      1.84 o 
   6   8   3        1.51        0.57      2.06 o 
   7   8   3        1.70        4.19      1.06 o 
  -5   9   3        2.65        2.72      0.89 o 
  -4   9   3       39.52       45.38      3.87 o 
  -3   9   3        0.42       -0.28      1.65 o 
  -2   9   3       47.06       49.99      3.59 o 
  -1   9   3       38.71       45.37      4.83 o 
   0   9   3        6.94        8.85      2.25 o 
   1   9   3       65.43       71.11      5.34 o 
   2   9   3        7.92        8.01      1.87 o 
   3   9   3        1.36        0.48      1.13 o 
   4   9   3        3.45        4.61      1.49 o 
   5   9   3        1.95        2.01      1.24 o 
   6   9   3        0.15        1.28      1.24 o 
  -4  10   3        0.64       -0.17      1.61 o 
  -3  10   3        3.41        4.01      2.82 o 
  -2  10   3        2.60        1.93      2.09 o 
  -1  10   3       38.47       44.22      3.93 o 
   0  10   3        0.33        3.05      2.02 o 
   1  10   3       10.18        7.70      3.91 o 
   2  10   3        1.06        1.01      1.12 o 
   3  10   3        2.48        0.65      1.42 o 
   4  10   3        3.19        1.56      1.20 o 
   5  10   3       12.57       16.13      1.60 o 
  -3  11   3        1.78        2.33      2.72 o 
  -2  11   3        0.97       -0.42      1.80 o 
  -1  11   3        2.12       -0.56      1.83 o 
   0  11   3        0.24        0.98      1.53 o 
   1  11   3       16.18       17.47      2.72 o 
   2  11   3        0.23       -0.04      0.92 o 
   3  11   3        4.02        4.53      1.45 o 
   4  11   3        0.86        0.52      1.50 o 
   0  12   3        0.87        0.60      1.43 o 
   1  12   3        0.01       -0.54      1.07 o 
   0  -9   4        2.66        2.22      2.85 o 
  -3  -8   4        0.02       -0.24      1.64 o 
  -2  -8   4        0.02        0.05      1.45 o 
  -1  -8   4        5.32        9.90      2.70 o 
   0  -8   4        4.06        5.36      2.61 o 
   1  -8   4        2.29        3.86      2.80 o 
   2  -8   4        0.00       -4.44      4.97 o 
   3  -8   4        0.75        0.14      3.77 o 
  -5  -7   4        0.42        0.99      1.28 o 
  -4  -7   4        0.29        0.68      1.35 o 
  -3  -7   4        1.61        2.75      1.69 o 
  -2  -7   4        3.68        5.12      2.03 o 
  -1  -7   4        3.94        6.23      2.32 o 
   0  -7   4       22.72       40.32      5.50 o 
   1  -7   4        0.17        4.35      2.46 o 
   2  -7   4       10.02       14.34      5.17 o 
   3  -7   4        0.14        1.79      4.01 o 
   4  -7   4        5.49        5.19      1.83 o 
   5  -7   4        7.53        5.20      2.75 o 
  -5  -6   4        2.54        1.97      0.86 o 
  -4  -6   4        0.48        1.90      1.18 o 
  -3  -6   4        1.58        1.40      0.97 o 
  -2  -6   4        0.92        2.66      1.64 o 
  -1  -6   4        2.84        2.27      1.79 o 
   0  -6   4       15.92       14.20      4.15 o 
   1  -6   4        0.68       -0.05      1.50 o 
   2  -6   4        0.84       -2.17      3.67 o 
   3  -6   4        8.94        8.31      4.49 o 
   4  -6   4       24.97       30.41      2.24 o 
   5  -6   4        0.06       -0.27      1.35 o 
   6  -6   4        2.99        4.48      2.37 o 
  -6  -5   4        0.14        2.03      2.99 o 
  -5  -5   4        1.46        0.55      0.60 o 
  -4  -5   4        1.94        1.09      0.64 o 
  -3  -5   4        1.58        2.49      1.39 o 
  -2  -5   4        2.20        2.42      1.04 o 
  -1  -5   4        2.78        3.09      1.79 o 
   0  -5   4       42.13       47.08      5.21 o 
   1  -5   4       33.15       32.16      3.09 o 
   2  -5   4       11.66       12.26      4.30 o 
   3  -5   4        2.30        2.22      3.33 o 
   4  -5   4        1.69        2.40      1.37 o 
   5  -5   4        2.71        3.07      1.20 o 
   6  -5   4        0.62        3.35      1.36 o 
  -7  -4   4        0.50        0.00      1.30 o 
  -6  -4   4        0.41        0.00      2.03 o 
  -5  -4   4        1.96        1.13      0.35 o 
  -4  -4   4        1.34        1.61      0.67 o 
  -3  -4   4        0.12        0.59      0.73 o 
  -2  -4   4      160.69      167.19      5.17 o 
  -1  -4   4        0.04        0.33      0.68 o 
   0  -4   4      107.12       99.95      3.67 o 
   1  -4   4       36.69       33.75      4.59 o 
   2  -4   4        0.86        0.97      3.19 o 
   3  -4   4       15.10       15.41      1.77 o 
   4  -4   4       73.85       75.93      3.50 o 
   5  -4   4        0.07        0.80      1.21 o 
   6  -4   4       16.51       18.18      2.31 o 
   7  -4   4        2.50        3.63      1.41 o 
  -7  -3   4        3.80        0.14      1.69 o 
  -6  -3   4        0.24        0.43      2.46 o 
  -5  -3   4        4.41        1.95      0.45 o 
  -4  -3   4        1.50        0.80      0.51 o 
  -3  -3   4        0.16        1.20      0.62 o 
  -2  -3   4        0.37        0.94      0.50 o 
  -1  -3   4      124.83      130.28      4.39 o 
   0  -3   4        0.00        0.48      0.56 o 
   1  -3   4        1.14        0.00      1.01 o 
   2  -3   4       34.74       36.62      1.88 o 
   3  -3   4       35.81       33.20      3.28 o 
   4  -3   4       55.08       56.09      2.47 o 
   5  -3   4        0.10        0.57      0.97 o 
   6  -3   4        2.91        3.52      1.18 o 
   7  -3   4       17.59       25.18      1.75 o 
   8  -3   4        0.01        1.04      1.12 o 
  -7  -2   4        0.49       -0.43      1.69 o 
  -6  -2   4       13.04       11.01      3.67 o 
  -5  -2   4        4.09        3.28      1.59 o 
  -4  -2   4       57.23       64.53      2.44 o 
  -3  -2   4       12.37       19.01      1.01 o 
  -2  -2   4      199.06      180.98      2.04 o 
  -1  -2   4      290.43      288.81      3.84 o 
   0  -2   4       84.77       70.88      1.17 o 
   1  -2   4       36.08       26.26      0.99 o 
   2  -2   4      184.75      144.33     10.02 o 
   3  -2   4       34.20       29.49      1.12 o 
   4  -2   4        0.88        1.64      0.71 o 
   5  -2   4      105.34      100.10      2.62 o 
   6  -2   4        0.24        0.58      0.76 o 
   7  -2   4        5.16        4.22      1.20 o 
   8  -2   4        2.91        1.38      1.40 o 
  -8  -1   4        0.40        0.24      1.83 o 
  -7  -1   4        0.83        2.75      3.28 o 
  -6  -1   4        0.00       -1.16      2.66 o 
  -5  -1   4       28.28       41.09      2.66 o 
  -4  -1   4        0.61        0.38      0.40 o 
  -3  -1   4        0.12       16.00      3.57 o 
  -2  -1   4       40.64       35.73      1.29 o 
  -1  -1   4      108.37      135.78      2.01 o 
   0  -1   4      349.24      340.65      5.60 o 
   1  -1   4        0.00        0.24      0.77 o 
   2  -1   4       16.72       16.48      1.00 o 
   3  -1   4        1.07        0.58      0.59 o 
   4  -1   4      422.72      427.47     12.36 o 
   5  -1   4       34.91       33.59      2.97 o 
   6  -1   4        0.50        0.18      0.67 o 
   7  -1   4        4.40        5.91      0.83 o 
   8  -1   4        0.95        1.38      1.30 o 
  -8   0   4        2.30        0.14      2.85 o 
  -7   0   4        0.34        0.63      2.75 o 
  -6   0   4       12.24       18.44      2.32 o 
  -5   0   4       18.10       21.78      2.32 o 
  -4   0   4       27.55       31.48      3.72 o 
  -3   0   4        6.69        6.31      0.92 o 
  -2   0   4      103.95       99.62      1.72 o 
  -1   0   4       17.04       17.82      0.73 o 
   0   0   4      111.50       98.92      2.02 o 
   1   0   4       56.56       95.26      2.03 o 
   2   0   4       25.06       14.45      1.09 o 
   3   0   4        7.69       10.43      1.01 o 
   4   0   4        2.69        3.70      0.92 o 
   5   0   4      319.18      305.33      9.37 o 
   6   0   4       23.30       23.62      3.60 o 
   7   0   4        1.41        0.49      0.74 o 
   8   0   4        0.34        0.86      0.72 o 
  -8   1   4        3.94        8.31      2.56 o 
  -7   1   4        0.37        0.34      1.55 o 
  -6   1   4        4.83        5.60      1.93 o 
  -5   1   4        0.04        0.19      1.35 o 
  -4   1   4       22.32       18.78      3.28 o 
  -3   1   4      140.27      122.84      1.41 o 
  -2   1   4       50.06       49.80      1.13 o 
  -1   1   4        3.77       26.20      0.96 o 
   0   1   4       15.56       13.46      0.79 o 
   1   1   4       14.73       37.69      8.11 o 
   2   1   4      511.95      511.56      7.82 o 
   3   1   4      403.00      444.47      4.04 o 
   4   1   4      242.01      225.59      2.99 o 
   5   1   4       36.03       37.74      1.53 o 
   6   1   4       53.15       52.98      2.58 o 
   7   1   4       18.68       21.22      1.59 o 
   8   1   4        3.37        2.06      0.75 o 
  -8   2   4        1.14        1.88      3.43 o 
  -7   2   4        0.06        0.63      2.66 o 
  -6   2   4        0.95       -0.10      2.08 o 
  -5   2   4        9.98        8.16      1.88 o 
  -4   2   4       51.33       45.69      2.18 o 
  -3   2   4       10.29       11.32      0.92 o 
  -2   2   4      113.16      145.32      2.36 o 
  -1   2   4       85.82       70.99      1.75 o 
   0   2   4      226.16      171.51      2.73 o 
   1   2   4      179.93      141.15      2.22 o 
   2   2   4      410.76      346.41      4.13 o 
   3   2   4      176.08      171.40      2.62 o 
   4   2   4       34.10       34.67      1.52 o 
   5   2   4        0.38        0.40      1.06 o 
   6   2   4        5.32        6.94      0.94 o 
   7   2   4       16.33       18.82      3.65 o 
   8   2   4        1.11        1.08      1.14 o 
   9   2   4        0.42        1.88      1.79 o 
  -8   3   4        6.38        8.16      2.46 o 
  -7   3   4        3.70        3.67      1.88 o 
  -6   3   4        1.59        2.17      1.64 o 
  -5   3   4        3.70        2.91      0.37 o 
  -4   3   4        7.44        7.33      1.35 o 
  -3   3   4        2.73        2.66      0.86 o 
  -2   3   4       17.76       23.77      1.23 o 
  -1   3   4      430.40      403.24      6.25 o 
   0   3   4      146.49      114.95      2.69 o 
   1   3   4      248.88      218.16      3.71 o 
   2   3   4       32.21       29.05      1.98 o 
   3   3   4      936.45      922.40     20.48 o 
   4   3   4      193.27      191.35      3.32 o 
   5   3   4       21.11       20.08      1.12 o 
   6   3   4       44.86       57.03      2.04 o 
   7   3   4        1.93        2.28      0.89 o 
   8   3   4        0.43        0.56      1.15 o 
  -7   4   4        3.36        8.16      3.19 o 
  -6   4   4        2.40        2.62      1.76 o 
  -5   4   4       28.88       29.23      3.17 o 
  -4   4   4        0.56        0.17      1.01 o 
  -3   4   4        1.84        2.82      1.67 o 
  -2   4   4       62.69       74.19      2.40 o 
  -1   4   4       12.23       19.27      1.66 o 
   0   4   4      133.32      225.75      4.67 o 
   1   4   4       61.64       97.59      2.81 o 
   2   4   4        6.14        4.79      1.73 o 
   3   4   4       56.12       56.32      2.58 o 
   4   4   4       41.30       47.32      1.77 o 
   5   4   4        0.53        0.09      0.77 o 
   6   4   4        1.04        1.70      0.72 o 
   7   4   4       19.16       15.11      1.50 o 
   8   4   4        0.03        0.01      0.45 o 
  -7   5   4        0.76       -0.19      2.17 o 
  -6   5   4        1.06        0.61      0.95 o 
  -5   5   4        6.80        4.67      1.11 o 
  -4   5   4      101.58       97.38      2.26 o 
  -3   5   4       22.39       19.41      2.06 o 
  -2   5   4       79.74       81.16      3.03 o 
  -1   5   4        8.80       11.59      2.02 o 
   0   5   4      507.39      574.99      8.57 o 
   1   5   4       27.17       72.10      3.46 o 
   2   5   4       27.35       27.41      4.39 o 
   3   5   4       79.89       97.28      2.94 o 
   4   5   4        4.29        3.12      1.64 o 
   5   5   4        2.92        2.14      1.11 o 
   6   5   4       29.55       30.44      1.45 o 
   7   5   4        0.01        0.37      0.55 o 
   8   5   4        0.14        0.54      0.77 o 
  -7   6   4        1.71       -0.10      1.21 o 
  -6   6   4        4.83        1.37      1.46 o 
  -5   6   4       16.34       18.70      2.42 o 
  -4   6   4       33.60       32.12      2.55 o 
  -3   6   4      319.73      365.13      6.72 o 
  -2   6   4        6.46        8.51      1.80 o 
  -1   6   4       17.85       16.73      3.62 o 
   0   6   4       42.03       49.28      2.73 o 
   1   6   4        6.99        7.70      2.01 o 
   2   6   4      102.67      111.46      4.34 o 
   3   6   4       14.73       13.75      1.88 o 
   4   6   4       75.62       68.88      2.62 o 
   5   6   4        0.05       -0.24      1.01 o 
   6   6   4       30.85       42.13      2.30 o 
   7   6   4        3.90        3.85      1.70 o 
   8   6   4        0.32        0.87      0.60 o 
  -6   7   4        3.41        1.48      1.27 o 
  -5   7   4       24.50       27.23      1.60 o 
  -4   7   4       43.37       42.20      1.93 o 
  -3   7   4      500.51      547.64     22.52 o 
  -2   7   4      588.35      714.33     10.41 o 
  -1   7   4       71.29       92.82      4.48 o 
   0   7   4       42.54       45.64      5.10 o 
   1   7   4      107.53      108.50      4.55 o 
   2   7   4        2.97        1.26      2.25 o 
   3   7   4        1.50        1.39      1.57 o 
   4   7   4        0.29       -0.84      1.58 o 
   5   7   4       67.89       80.37      2.55 o 
   6   7   4        4.01        5.94      1.42 o 
   7   7   4        4.09        7.43      1.34 o 
  -6   8   4        6.27        0.70      1.11 o 
  -5   8   4        7.90        3.37      1.50 o 
  -4   8   4        1.93        2.86      2.21 o 
  -3   8   4        1.26       -0.29      2.12 o 
  -2   8   4       88.92      101.32      5.33 o 
  -1   8   4      107.33      126.48      7.19 o 
   0   8   4       14.97       14.46      2.70 o 
   1   8   4        1.37        1.65      2.11 o 
   2   8   4        0.00        0.45      2.22 o 
   3   8   4        0.03       -0.99      1.43 o 
   4   8   4        7.91       10.02      1.53 o 
   5   8   4       53.59       64.62      3.20 o 
   6   8   4        3.40        3.20      1.71 o 
   7   8   4        3.45        4.31      1.37 o 
  -5   9   4        3.59        5.62      1.76 o 
  -4   9   4        3.14        4.65      1.79 o 
  -3   9   4        4.59        1.81      2.62 o 
  -2   9   4       11.34        8.83      3.55 o 
  -1   9   4        0.68        3.58      2.59 o 
   0   9   4        1.58        4.09      2.06 o 
   1   9   4       12.13       12.14      2.51 o 
   2   9   4        5.09        2.11      1.68 o 
   3   9   4        0.03        0.17      1.26 o 
   4   9   4       40.14       38.41      2.76 o 
   5   9   4        2.51        2.12      1.73 o 
   6   9   4        0.04        0.98      1.13 o 
  -4  10   4       11.99       14.61      3.60 o 
  -3  10   4        0.22        0.42      1.69 o 
  -2  10   4        3.02        3.36      2.25 o 
  -1  10   4        0.50       -0.10      1.94 o 
   0  10   4       17.00       11.78      8.45 o 
   1  10   4        0.78        0.99      1.85 o 
   2  10   4       66.08       78.00     10.10 o 
   3  10   4        3.98        1.98      2.19 o 
   4  10   4        1.31        2.10      2.11 o 
   5  10   4        0.15        1.11      1.45 o 
  -3  11   4        0.02       -0.06      1.61 o 
  -2  11   4        0.17        0.67      2.01 o 
  -1  11   4       12.03       11.48      7.94 o 
   0  11   4        5.85        3.31      3.79 o 
   1  11   4        0.82       -0.05      0.93 o 
   2  11   4        0.20        0.22      1.08 o 
   3  11   4        5.34        2.83      1.87 o 
   4  11   4        0.70       -0.31      1.52 o 
  -1  12   4        3.90        3.00      2.47 o 
   0  12   4        1.13        0.72      3.60 o 
   1  12   4        0.75       -0.01      1.20 o 
   2  12   4        2.29        0.76      2.00 o 
  -2  -8   5        0.01       -4.01      4.01 o 
  -1  -8   5        3.01        2.03      3.96 o 
   0  -8   5        0.00        1.50      2.46 o 
   1  -8   5        1.23        9.13      5.41 o 
   2  -8   5        1.97        4.15      5.31 o 
  -3  -7   5        0.14       -0.50      0.78 o 
  -2  -7   5        2.32        8.40      3.52 o 
  -1  -7   5        2.53        4.44      2.27 o 
   0  -7   5        0.35        5.84      2.37 o 
   1  -7   5        0.11        3.52      4.06 o 
   2  -7   5        1.84       -4.78      4.78 o 
   3  -7   5       14.74       21.73      2.14 o 
   4  -7   5        1.28       -0.61      2.30 o 
  -5  -6   5        0.07        0.10      2.12 o 
  -4  -6   5        0.01        0.76      0.63 o 
  -3  -6   5        1.15        0.87      0.58 o 
  -2  -6   5        9.34       11.83      3.48 o 
  -1  -6   5        7.06        8.88      2.22 o 
   0  -6   5        8.26       15.35      2.61 o 
   1  -6   5        3.19        3.57      3.77 o 
   2  -6   5        0.95        1.21      1.46 o 
   3  -6   5        0.39       -0.64      1.19 o 
   4  -6   5        2.23        2.56      1.98 o 
   5  -6   5        0.09       -0.30      1.95 o 
  -5  -5   5        0.03       -1.01      1.40 o 
  -4  -5   5        4.06        2.25      0.69 o 
  -3  -5   5        0.09       -0.29      0.70 o 
  -2  -5   5        1.40        0.70      0.55 o 
  -1  -5   5       10.74        7.24      2.27 o 
   0  -5   5        5.29        4.15      1.88 o 
   1  -5   5        1.02        1.88      3.14 o 
   2  -5   5        6.73        8.20      1.43 o 
   3  -5   5        8.97        9.91      2.01 o 
   4  -5   5        0.04        0.28      1.19 o 
   5  -5   5       13.15       10.34      6.42 o 
   6  -5   5        1.11        3.27      1.79 o 
  -6  -4   5        1.32        6.08      3.48 o 
  -5  -4   5        0.69        0.79      0.88 o 
  -4  -4   5        1.01        0.87      0.74 o 
  -3  -4   5       22.87       26.11      1.19 o 
  -2  -4   5      120.18      144.13      2.68 o 
  -1  -4   5       22.54       27.13      1.22 o 
   0  -4   5        0.28        0.71      0.63 o 
   1  -4   5       56.22       63.39      4.71 o 
   2  -4   5        0.92        1.88      1.54 o 
   3  -4   5        4.77        4.16      1.50 o 
   4  -4   5       17.33       22.60      2.15 o 
   5  -4   5        3.10        4.82      1.48 o 
   6  -4   5        5.26        8.19      1.39 o 
   7  -4   5        4.14        5.99      1.60 o 
  -7  -3   5        0.01        0.19      1.74 o 
  -6  -3   5        0.29        0.48      1.45 o 
  -5  -3   5        1.54        0.60      0.42 o 
  -4  -3   5        0.17       -0.06      0.36 o 
  -3  -3   5       88.02      104.55      1.73 o 
  -2  -3   5      133.04      160.42      2.79 o 
  -1  -3   5       23.31       16.81      0.95 o 
   0  -3   5       45.82       48.41      1.59 o 
   1  -3   5        1.21        1.69      1.03 o 
   2  -3   5       16.32       15.58      3.65 o 
   3  -3   5       43.78       56.59      2.75 o 
   4  -3   5      146.15      161.04      8.09 o 
   5  -3   5        3.10        3.64      1.35 o 
   6  -3   5        0.20       -0.70      1.23 o 
   7  -3   5        0.75       -0.49      1.55 o 
  -7  -2   5        0.09       -0.29      1.64 o 
  -6  -2   5        0.02        1.35      1.59 o 
  -5  -2   5       10.96       10.19      3.09 o 
  -4  -2   5        0.09        0.13      0.43 o 
  -3  -2   5       13.39       18.58      1.15 o 
  -2  -2   5       11.51       11.22      1.14 o 
  -1  -2   5       24.68       21.41      1.01 o 
   0  -2   5        0.32        0.08      0.50 o 
   1  -2   5        0.36        1.40      1.88 o 
   2  -2   5       37.54       37.83      2.37 o 
   3  -2   5       15.14       11.41      1.93 o 
   4  -2   5      138.35      120.68      4.44 o 
   5  -2   5      142.12      172.64     13.01 o 
   6  -2   5        0.27        0.54      1.12 o 
   7  -2   5       18.31       20.86      2.31 o 
   8  -2   5        0.01        0.51      1.47 o 
  -7  -1   5        1.25       -0.24      1.59 o 
  -6  -1   5        0.20       -0.72      2.56 o 
  -5  -1   5       23.48       33.75      3.91 o 
  -4  -1   5       28.93       31.84      3.37 o 
  -3  -1   5       85.07       96.04      5.65 o 
  -2  -1   5        3.01        0.99      0.60 o 
  -1  -1   5        2.42        1.78      0.70 o 
   0  -1   5       76.13      110.57      2.90 o 
   1  -1   5       51.90       60.74      2.17 o 
   2  -1   5       90.03       78.32      2.56 o 
   3  -1   5        3.73        3.33      0.93 o 
   4  -1   5       11.78        8.49      1.71 o 
   5  -1   5       63.26       57.05      1.86 o 
   6  -1   5        7.71        4.82      2.23 o 
   7  -1   5        0.67        1.28      1.01 o 
   8  -1   5        6.21        7.74      1.88 o 
  -7   0   5        0.10       -0.14      2.46 o 
  -6   0   5        0.18       -0.48      2.51 o 
  -5   0   5        1.73        2.56      2.66 o 
  -4   0   5       44.46       45.63      3.73 o 
  -3   0   5       14.17       21.57      1.38 o 
  -2   0   5      230.04      241.04      5.02 o 
  -1   0   5        0.20        0.29      0.68 o 
   0   0   5        4.47       34.73      3.69 o 
   1   0   5       88.26       94.42      1.72 o 
   2   0   5      585.47      549.35      7.92 o 
   3   0   5        6.08        7.38      0.78 o 
   4   0   5       91.43       81.54      3.96 o 
   5   0   5      112.16      106.12      2.23 o 
   6   0   5       15.83       15.37      1.43 o 
   7   0   5        9.03       11.01      2.03 o 
   8   0   5        1.83        1.65      1.36 o 
  -7   1   5        0.02        0.92      1.69 o 
  -6   1   5        2.50        2.56      1.79 o 
  -5   1   5        0.59        0.14      2.08 o 
  -4   1   5        1.80        0.77      0.86 o 
  -3   1   5       57.33       57.59      1.05 o 
  -2   1   5       69.58       63.50      1.26 o 
  -1   1   5      153.07      150.04      4.15 o 
   0   1   5       55.94       49.52      1.45 o 
   1   1   5       28.68       25.17      1.13 o 
   2   1   5       46.14       33.90      1.28 o 
   3   1   5      152.35      134.16      2.57 o 
   4   1   5        6.01        6.73      1.17 o 
   5   1   5        2.93        4.02      1.41 o 
   6   1   5        1.48        1.86      1.48 o 
   7   1   5        0.00        0.19      0.89 o 
   8   1   5        1.57        1.87      1.38 o 
  -7   2   5        2.24        3.24      1.98 o 
  -6   2   5        0.69        2.51      1.74 o 
  -5   2   5        0.02       -0.24      1.21 o 
  -4   2   5       50.87       47.69      2.39 o 
  -3   2   5        4.12        5.82      0.82 o 
  -2   2   5      302.35      270.22      3.16 o 
  -1   2   5      147.68      121.35      1.98 o 
   0   2   5        7.01        8.50      1.11 o 
   1   2   5        6.73        8.20      1.79 o 
   2   2   5       50.99       41.48      3.21 o 
   3   2   5       16.82       20.45      1.28 o 
   4   2   5       62.76       49.89      1.51 o 
   5   2   5       64.05       68.77      3.22 o 
   6   2   5        0.32        1.18      0.77 o 
   7   2   5        0.81        0.36      1.64 o 
   8   2   5        0.00        0.96      1.18 o 
  -7   3   5        0.07       -0.43      2.61 o 
  -6   3   5        1.00        3.72      2.90 o 
  -5   3   5       18.28       16.00      1.81 o 
  -4   3   5        6.28        6.45      0.92 o 
  -3   3   5        7.20        5.91      0.80 o 
  -2   3   5       25.97       24.45      1.51 o 
  -1   3   5     1143.55     1110.46     14.99 o 
   0   3   5      498.56      466.13      6.26 o 
   1   3   5      262.33      258.86      3.81 o 
   2   3   5      304.90      285.88      4.50 o 
   3   3   5        5.60       23.17      2.05 o 
   4   3   5       68.45       84.18      2.26 o 
   5   3   5        1.18        2.72      1.16 o 
   6   3   5       88.91       90.69      1.93 o 
   7   3   5        2.91        2.02      0.89 o 
   8   3   5        0.34        2.35      1.81 o 
  -7   4   5        9.06       16.32      2.46 o 
  -6   4   5        1.63        1.23      0.84 o 
  -5   4   5       58.99       54.28      4.48 o 
  -4   4   5       81.76       78.35      2.42 o 
  -3   4   5        2.73        3.96      1.74 o 
  -2   4   5      162.31      162.65      3.00 o 
  -1   4   5      184.54      207.23      4.19 o 
   0   4   5     1500.29     1686.39     18.90 o 
   1   4   5        7.71        4.92      1.57 o 
   2   4   5      250.97      274.48      4.30 o 
   3   4   5      198.88      176.31      3.77 o 
   4   4   5       20.02       18.04      2.29 o 
   5   4   5       45.81       49.59      1.83 o 
   6   4   5       22.50       28.33      1.66 o 
   7   4   5        0.18        0.33      0.59 o 
   8   4   5        0.38        0.93      0.60 o 
  -7   5   5        2.81        3.91      1.93 o 
  -6   5   5        0.02        0.14      0.39 o 
  -5   5   5        0.24       -0.12      0.63 o 
  -4   5   5       38.72       45.03      2.46 o 
  -3   5   5      279.84      268.87      7.75 o 
  -2   5   5        6.18        6.88      1.88 o 
  -1   5   5       20.68       31.00      2.12 o 
   0   5   5       22.79       38.99      2.86 o 
   1   5   5       55.41       66.12      2.73 o 
   2   5   5        2.28        4.81      1.76 o 
   3   5   5       41.17       32.29      3.00 o 
   4   5   5        5.91        5.83      2.27 o 
   5   5   5       22.46       23.74      2.00 o 
   6   5   5        0.68        0.48      0.76 o 
   7   5   5        0.59        0.83      0.95 o 
   8   5   5        0.81        1.79      0.99 o 
  -7   6   5        0.25       -0.58      2.56 o 
  -6   6   5        1.20        1.33      0.57 o 
  -5   6   5       16.84       14.98      1.12 o 
  -4   6   5       42.53       42.87      1.99 o 
  -3   6   5      315.38      328.74      5.47 o 
  -2   6   5       35.75       33.53      3.01 o 
  -1   6   5        0.00        1.24      1.93 o 
   0   6   5      166.82      196.41      5.79 o 
   1   6   5       53.27       55.55      3.02 o 
   2   6   5       99.58      110.16      3.84 o 
   3   6   5       13.27       17.13      2.32 o 
   4   6   5       96.60      111.75      4.43 o 
   5   6   5        0.20       -0.09      0.78 o 
   6   6   5        6.17        5.34      1.28 o 
   7   6   5        2.07        2.39      0.87 o 
   8   6   5        0.07       -0.25      0.62 o 
  -6   7   5        0.33        0.60      0.61 o 
  -5   7   5        5.03        7.35      1.46 o 
  -4   7   5        0.01       -0.35      1.65 o 
  -3   7   5        3.00        2.70      1.63 o 
  -2   7   5       57.35       55.34      4.91 o 
  -1   7   5       13.88       14.48      2.47 o 
   0   7   5       38.38       50.09      3.40 o 
   1   7   5       36.86       45.37      4.16 o 
   2   7   5        0.19        0.70      1.87 o 
   3   7   5        1.76        3.77      2.67 o 
   4   7   5      260.53      306.95      5.12 o 
   5   7   5        1.67        4.57      2.08 o 
   6   7   5        0.78       -0.71      0.95 o 
   7   7   5        1.10        1.90      0.93 o 
  -6   8   5        1.30        0.93      0.80 o 
  -5   8   5       11.22       11.69      1.55 o 
  -4   8   5        1.88        2.79      1.71 o 
  -3   8   5       39.58       45.88      3.16 o 
  -2   8   5        1.28        3.45      2.29 o 
  -1   8   5       45.13       51.55      4.39 o 
   0   8   5      114.45      118.97      5.29 o 
   1   8   5        0.84        1.46      2.49 o 
   2   8   5        0.17       -0.10      1.64 o 
   3   8   5        6.46        3.30      1.57 o 
   4   8   5        8.31        6.78      1.73 o 
   5   8   5        0.22       -0.04      1.41 o 
   6   8   5        0.99        0.17      0.86 o 
   7   8   5        0.02        0.78      1.35 o 
  -5   9   5        0.70        2.43      2.20 o 
  -4   9   5        2.39        2.88      1.40 o 
  -3   9   5        7.52        7.91      2.82 o 
  -2   9   5        7.57        7.42      2.75 o 
  -1   9   5        1.74        0.78      2.24 o 
   0   9   5        4.22        8.46      4.03 o 
   1   9   5       42.69       50.66      3.24 o 
   2   9   5        0.64        0.69      2.16 o 
   3   9   5        4.09        3.07      1.62 o 
   4   9   5       42.10       46.79      2.60 o 
   5   9   5        0.07        0.02      0.90 o 
   6   9   5        0.00       -0.37      1.30 o 
  -4  10   5        3.59        5.63      2.41 o 
  -3  10   5        0.60       -2.34      2.82 o 
  -2  10   5        7.96        5.52      2.39 o 
  -1  10   5       28.01       35.06      3.92 o 
   0  10   5        7.33        3.75      2.96 o 
   1  10   5        9.70        3.41      3.84 o 
   2  10   5        1.93        0.04      2.48 o 
   3  10   5        0.89        0.28      2.00 o 
   4  10   5        0.29       -1.25      1.52 o 
   5  10   5        0.00        1.04      1.57 o 
   6  10   5        0.46       -1.09      1.31 o 
  -3  11   5        1.72        2.21      2.41 o 
  -2  11   5        5.83        7.36      2.33 o 
  -1  11   5        0.51        2.93      2.18 o 
   0  11   5        0.02       -1.13      2.67 o 
   1  11   5       36.67       46.00      3.52 o 
   2  11   5        8.24        2.88      2.11 o 
   3  11   5        4.66        5.74      3.61 o 
   4  11   5        1.95        4.83      1.79 o 
  -1  12   5        0.01       -0.43      2.00 o 
   0  12   5        0.97        3.57      4.32 o 
   1  12   5        5.02       -0.90      1.38 o 
   2  12   5        9.03        3.22      2.73 o 
  -2  -7   6        1.59        1.69      1.75 o 
  -1  -7   6        3.80        2.84      3.16 o 
   0  -7   6        0.08       -2.08      2.08 o 
   1  -7   6        0.01        0.84      4.37 o 
   2  -7   6        0.00        1.73      1.98 o 
  -4  -6   6        0.21        0.39      0.91 o 
  -3  -6   6        0.39        0.69      0.73 o 
  -2  -6   6        2.48        0.17      0.75 o 
  -1  -6   6        4.24        3.37      3.28 o 
   0  -6   6        0.40        0.78      1.41 o 
   1  -6   6        5.93        1.15      2.02 o 
   2  -6   6        0.07       -0.77      1.22 o 
   3  -6   6        0.89        0.80      1.32 o 
   4  -6   6        1.11        0.35      1.65 o 
  -5  -5   6        0.05       -1.50      1.50 o 
  -4  -5   6        1.07       -0.07      0.46 o 
  -3  -5   6       23.68       23.63      1.26 o 
  -2  -5   6        3.13        2.77      0.82 o 
  -1  -5   6        6.49        4.59      1.24 o 
   0  -5   6        1.58        1.34      1.37 o 
   1  -5   6        0.30        1.92      1.33 o 
   2  -5   6        1.86        1.15      1.19 o 
   3  -5   6       24.85       30.85      2.57 o 
   4  -5   6        1.50        1.00      1.29 o 
   5  -5   6        5.10        3.78      3.43 o 
  -5  -4   6        0.84        3.24      1.59 o 
  -4  -4   6        1.43        1.71      0.62 o 
  -3  -4   6        5.57        4.89      1.05 o 
  -2  -4   6        5.90        4.23      1.02 o 
  -1  -4   6        8.72        7.99      0.85 o 
   0  -4   6       13.90       13.49      1.20 o 
   1  -4   6        0.08       -0.17      0.89 o 
   2  -4   6        5.60        6.73      1.79 o 
   3  -4   6      113.43      131.56      8.06 o 
   4  -4   6        9.72        7.34      5.19 o 
   5  -4   6        3.64        3.36      2.73 o 
   6  -4   6        2.93        0.71      1.52 o 
  -6  -3   6        0.36        2.17      1.79 o 
  -5  -3   6        5.11        5.65      2.75 o 
  -4  -3   6        2.63        2.23      0.72 o 
  -3  -3   6        5.82        4.08      0.92 o 
  -2  -3   6       20.58       25.80      1.18 o 
  -1  -3   6        0.01        0.21      0.42 o 
   0  -3   6       30.95       35.84      1.08 o 
   1  -3   6       32.45       33.39      1.85 o 
   2  -3   6        0.02       -0.75      1.18 o 
   3  -3   6       13.31       17.76      1.86 o 
   4  -3   6       94.54      114.17      7.07 o 
   5  -3   6        4.56        4.89      1.71 o 
   6  -3   6       12.81       16.85      1.89 o 
   7  -3   6        0.10        2.07      1.49 o 
  -6  -2   6        0.00        0.43      1.45 o 
  -5  -2   6        1.17        2.12      2.46 o 
  -4  -2   6        2.99        1.91      0.62 o 
  -3  -2   6        2.38        3.21      0.51 o 
  -2  -2   6        0.12        0.15      0.51 o 
  -1  -2   6       42.05       50.68      1.64 o 
   0  -2   6       24.85       29.58      1.35 o 
   1  -2   6        0.46        0.32      0.47 o 
   2  -2   6       18.18       14.50      1.11 o 
   3  -2   6      104.16       76.52     13.76 o 
   4  -2   6        2.14        0.95      0.69 o 
   5  -2   6        2.73        2.31      0.61 o 
   6  -2   6        1.23        1.49      1.31 o 
   7  -2   6        1.22        2.22      1.14 o 
  -6  -1   6        0.99        1.45      1.64 o 
  -5  -1   6        1.84        0.43      2.22 o 
  -4  -1   6        2.24        1.07      0.45 o 
  -3  -1   6        6.71        6.55      0.64 o 
  -2  -1   6        0.93        1.33      0.71 o 
  -1  -1   6       26.56       32.73      1.30 o 
   0  -1   6        2.03        0.72      1.11 o 
   1  -1   6        9.75       11.88      1.74 o 
   2  -1   6        6.49        9.66      1.74 o 
   3  -1   6        2.12        1.94      0.58 o 
   4  -1   6        0.99        0.58      0.92 o 
   5  -1   6        4.34        4.37      2.49 o 
   6  -1   6        0.16        0.16      0.92 o 
   7  -1   6        2.48        2.59      0.97 o 
   8  -1   6        0.05        0.18      0.94 o 
  -7   0   6        1.08        3.38      2.08 o 
  -6   0   6        2.52        2.99      3.04 o 
  -5   0   6        9.64       15.40      3.48 o 
  -4   0   6       14.39       17.07      0.74 o 
  -3   0   6       32.55       25.74      1.67 o 
  -2   0   6      221.94      196.57      5.17 o 
  -1   0   6        3.36        3.48      1.98 o 
   0   0   6        1.65        0.87      1.79 o 
   1   0   6       75.62       75.37      2.61 o 
   2   0   6       95.33       86.77      3.09 o 
   3   0   6       36.17       36.24      1.52 o 
   4   0   6       22.64       25.22      3.74 o 
   5   0   6        3.05        2.90      1.30 o 
   6   0   6        9.79       10.88      3.57 o 
   7   0   6        0.98       -0.03      1.69 o 
   8   0   6        0.93        1.76      0.77 o 
  -7   1   6        0.46        2.08      3.28 o 
  -6   1   6        0.02        0.77      2.61 o 
  -5   1   6       22.90       39.84      4.06 o 
  -4   1   6       12.99       17.33      3.02 o 
  -3   1   6        1.02        0.07      0.85 o 
  -2   1   6      124.45      111.81      3.84 o 
  -1   1   6       98.73       85.87      2.33 o 
   0   1   6       25.84       23.39      1.23 o 
   1   1   6        1.66        1.30      0.79 o 
   2   1   6      102.21      105.04      2.64 o 
   3   1   6       28.39       36.02      1.59 o 
   4   1   6      111.83      117.25      2.79 o 
   5   1   6        7.15        8.53      1.16 o 
   6   1   6       54.32       48.10      8.79 o 
   7   1   6        0.22        0.67      1.04 o 
   8   1   6        1.89        2.56      1.02 o 
  -7   2   6        1.02        0.39      1.69 o 
  -6   2   6        4.40        5.31      2.03 o 
  -5   2   6        9.11       11.93      3.24 o 
  -4   2   6        0.36        0.70      0.32 o 
  -3   2   6       14.94       15.62      2.46 o 
  -2   2   6        9.15        6.78      0.80 o 
  -1   2   6      252.34      234.98      3.60 o 
   0   2   6       14.71       12.98      1.44 o 
   1   2   6      157.21      158.59      2.60 o 
   2   2   6      123.77      127.34      2.90 o 
   3   2   6      149.66      145.99      5.41 o 
   4   2   6        1.70        3.64      0.90 o 
   5   2   6       22.64       20.98      1.38 o 
   6   2   6       13.27       14.36      1.36 o 
   7   2   6        9.58        8.47      3.28 o 
   8   2   6        2.27        4.19      1.67 o 
  -7   3   6        0.05       -0.19      2.61 o 
  -6   3   6        8.21       11.44      2.12 o 
  -5   3   6       18.23       13.93      2.33 o 
  -4   3   6       14.77       11.43      0.99 o 
  -3   3   6        0.84        0.70      0.85 o 
  -2   3   6        7.88        7.72      1.96 o 
  -1   3   6      157.45      157.01      3.01 o 
   0   3   6       15.00       14.50      1.34 o 
   1   3   6       50.28       52.65      2.88 o 
   2   3   6        9.75       13.74      1.39 o 
   3   3   6       10.67       15.49      1.55 o 
   4   3   6        3.64        3.62      1.04 o 
   5   3   6       40.93       40.07      1.65 o 
   6   3   6        7.94        7.71      1.29 o 
   7   3   6        0.05        0.59      0.93 o 
   8   3   6        2.12        0.64      1.24 o 
  -7   4   6        1.08        1.69      1.93 o 
  -6   4   6        4.14        3.48      1.79 o 
  -5   4   6       34.78       33.25      2.72 o 
  -4   4   6       57.51       52.25      1.50 o 
  -3   4   6       87.96       84.61      2.68 o 
  -2   4   6        1.66        2.02      1.80 o 
  -1   4   6      144.19      144.78      5.07 o 
   0   4   6        2.40        1.82      1.34 o 
   1   4   6       41.52       51.86      4.73 o 
   2   4   6        3.05        4.89      1.95 o 
   3   4   6       12.35       16.42      1.84 o 
   4   4   6        1.21        1.86      1.31 o 
   5   4   6       10.09        5.94      1.37 o 
   6   4   6        0.19       -0.03      0.74 o 
   7   4   6        9.45        7.63      1.19 o 
   8   4   6        1.44        1.25      0.74 o 
  -7   5   6        1.08        1.79      3.19 o 
  -6   5   6        0.32       -1.26      2.66 o 
  -5   5   6       10.18        9.77      1.57 o 
  -4   5   6       27.36       26.97      1.45 o 
  -3   5   6       20.25       16.20      2.54 o 
  -2   5   6       26.88       30.10      3.31 o 
  -1   5   6      161.83      179.36      3.82 o 
   0   5   6       33.71       27.11      2.61 o 
   1   5   6       62.90       68.96      2.88 o 
   2   5   6        3.03        3.73      2.27 o 
   3   5   6       80.42       73.61      3.75 o 
   4   5   6       19.89       17.49      1.83 o 
   5   5   6      101.98      116.80      2.68 o 
   6   5   6        1.29        3.78      1.42 o 
   7   5   6        0.86        1.41      0.86 o 
   8   5   6        0.00       -0.15      0.90 o 
  -6   6   6        9.11       11.88      2.12 o 
  -5   6   6       32.07       32.32      1.89 o 
  -4   6   6      105.79      110.09      3.55 o 
  -3   6   6      136.27      128.18      5.02 o 
  -2   6   6       54.51       43.89      2.59 o 
  -1   6   6       18.50       27.30      4.28 o 
   0   6   6      119.77       97.34      4.26 o 
   1   6   6        0.03        2.52      3.52 o 
   2   6   6        0.24        2.00      2.41 o 
   3   6   6       25.28       29.63      4.62 o 
   4   6   6        5.62        4.10      1.95 o 
   5   6   6       29.76       32.38      2.00 o 
   6   6   6        0.57        0.65      0.85 o 
   7   6   6        3.66        1.49      1.37 o 
   8   6   6        0.09        1.45      1.00 o 
  -6   7   6        0.08        0.64      0.73 o 
  -5   7   6        6.64        8.13      1.36 o 
  -4   7   6       14.03       10.22      2.27 o 
  -3   7   6        1.83        1.49      1.28 o 
  -2   7   6       57.89       53.42      3.40 o 
  -1   7   6       43.66       48.76      3.83 o 
   0   7   6        3.20        2.02      2.13 o 
   1   7   6       20.44       19.08      3.62 o 
   2   7   6        3.41        3.32      2.86 o 
   3   7   6       71.17       68.30      3.48 o 
   4   7   6      105.65      110.79      3.32 o 
   5   7   6       19.57       20.75      2.77 o 
   6   7   6        0.10        0.54      1.10 o 
   7   7   6        0.26        1.14      1.17 o 
  -5   8   6        3.18        4.38      1.29 o 
  -4   8   6        0.20        1.37      1.51 o 
  -3   8   6       41.90       47.93      2.84 o 
  -2   8   6        2.91        1.88      2.75 o 
  -1   8   6       13.98       10.01      2.80 o 
   0   8   6        1.44        1.30      2.57 o 
   1   8   6        6.56        5.57      2.97 o 
   2   8   6        2.53        3.17      2.65 o 
   3   8   6       96.27      102.18      4.61 o 
   4   8   6       77.86      113.14      3.87 o 
   5   8   6        0.00        0.30      1.41 o 
   6   8   6        4.77        3.08      1.72 o 
   7   8   6        6.16        6.44      2.95 o 
  -5   9   6        8.95       11.46      2.58 o 
  -4   9   6        0.11       -0.66      1.33 o 
  -3   9   6        8.75        9.37      2.46 o 
  -2   9   6        0.42        0.68      2.06 o 
  -1   9   6       22.06       20.04      4.34 o 
   0   9   6        9.61        8.82      4.09 o 
   1   9   6      152.60      164.75      4.91 o 
   2   9   6        0.00       -0.42      2.23 o 
   3   9   6       20.18       30.86      2.94 o 
   4   9   6        0.38        0.30      1.34 o 
   5   9   6       23.11       28.01      2.01 o 
   6   9   6        3.97        1.04      1.56 o 
  -4  10   6        2.79        1.41      2.01 o 
  -3  10   6        3.05        4.75      2.42 o 
  -2  10   6        5.83        3.95      2.59 o 
  -1  10   6       12.22       10.50      3.17 o 
   0  10   6        4.62        3.06      2.46 o 
   1  10   6       17.50       15.27     10.67 o 
   2  10   6        4.96        0.02      2.42 o 
   3  10   6        0.56        0.01      1.17 o 
   4  10   6        3.79       -0.01      0.94 o 
   5  10   6        0.04        1.13      1.63 o 
   6  10   6        0.31        0.00      2.56 o 
  -3  11   6        0.14       -0.51      1.69 o 
  -2  11   6        3.51        2.99      2.15 o 
  -1  11   6        3.88        4.14      2.99 o 
   0  11   6       10.75       11.84      2.69 o 
   1  11   6        1.87       -0.05      1.75 o 
   2  11   6       33.40       50.06      4.14 o 
   3  11   6        2.78       -1.81      1.81 o 
   4  11   6        0.01        0.07      1.56 o 
  -1  12   6        2.60        2.77      2.52 o 
   0  12   6        2.28        2.52      3.22 o 
   1  12   6        2.96       -0.03      1.90 o 
   2  12   6        5.88        2.51      1.86 o 
  -2  -6   7        1.80        0.23      1.35 o 
  -1  -6   7        1.40        1.22      1.80 o 
   0  -6   7        0.12       -0.31      1.39 o 
   1  -6   7        0.24        0.01      1.54 o 
   2  -6   7        2.02        1.74      1.91 o 
   3  -6   7        0.85       -0.86      1.47 o 
  -4  -5   7        0.80        0.82      1.16 o 
  -3  -5   7        7.51        6.46      1.27 o 
  -2  -5   7        5.74        4.65      1.77 o 
  -1  -5   7        0.64        0.23      0.95 o 
   0  -5   7        2.69        2.26      1.62 o 
   1  -5   7        0.21       -1.45      1.45 o 
   2  -5   7        5.11        5.41      4.37 o 
   3  -5   7        0.11        0.12      1.14 o 
   4  -5   7        2.03        2.28      2.58 o 
  -4  -4   7        2.88        1.19      0.64 o 
  -3  -4   7       10.73       15.04      1.29 o 
  -2  -4   7        0.11       -0.11      0.53 o 
  -1  -4   7        0.16       -0.42      0.47 o 
   0  -4   7        0.58        0.24      0.40 o 
   1  -4   7        3.15        6.54      1.39 o 
   2  -4   7        0.65        0.42      1.10 o 
   3  -4   7        5.38        0.63      1.57 o 
   4  -4   7        1.40        1.03      1.33 o 
   5  -4   7        0.61       -0.27      1.47 o 
  -5  -3   7        0.07        3.77      2.56 o 
  -4  -3   7        0.53        0.12      0.56 o 
  -3  -3   7        0.26        0.55      0.80 o 
  -2  -3   7        5.94        6.15      0.92 o 
  -1  -3   7        6.04        7.19      0.63 o 
   0  -3   7       27.96       25.03      2.15 o 
   1  -3   7        1.61        1.79      0.33 o 
   2  -3   7       15.73       21.37      2.25 o 
   3  -3   7       28.37       30.96      3.98 o 
   4  -3   7       15.31       27.59      2.47 o 
   5  -3   7        2.64        1.29      1.33 o 
   6  -3   7        1.95        0.85      2.15 o 
  -5  -2   7        2.08        4.20      2.70 o 
  -4  -2   7        4.65        3.85      0.90 o 
  -3  -2   7        0.50        0.36      0.49 o 
  -2  -2   7        0.35        0.65      0.65 o 
  -1  -2   7        2.14        3.73      0.74 o 
   0  -2   7        1.05        0.57      0.63 o 
   1  -2   7       34.07       34.24      1.15 o 
   2  -2   7        6.14        2.65      1.30 o 
   3  -2   7       17.10       10.90      4.08 o 
   4  -2   7       10.83        6.80      2.81 o 
   5  -2   7        4.88        2.49      1.79 o 
   6  -2   7        4.87        4.30      4.06 o 
   7  -2   7        0.06       -0.27      1.06 o 
  -5  -1   7        3.14        5.07      2.85 o 
  -4  -1   7        0.74        0.60      0.47 o 
  -3  -1   7        3.34        2.32      0.74 o 
  -2  -1   7        0.26        0.19      0.52 o 
  -1  -1   7        0.32        0.50      1.05 o 
   0  -1   7        0.07       -0.87      1.35 o 
   1  -1   7       97.73       97.00      5.17 o 
   2  -1   7        0.43        0.43      2.46 o 
   3  -1   7       14.46        8.40      2.82 o 
   4  -1   7       22.99       15.21      6.64 o 
   5  -1   7        8.15        7.14      0.75 o 
   6  -1   7        0.05       -0.06      0.45 o 
   7  -1   7        0.00       -0.22      0.71 o 
  -6   0   7        0.45        0.92      1.64 o 
  -5   0   7        0.90        3.04      2.70 o 
  -4   0   7        0.33        1.12      0.54 o 
  -3   0   7        0.52        0.54      0.99 o 
  -2   0   7       14.19       13.04      1.13 o 
  -1   0   7        0.23       -0.68      1.21 o 
   0   0   7        1.81        0.34      1.16 o 
   1   0   7       14.82       13.23      2.03 o 
   2   0   7       95.53      101.78      5.55 o 
   3   0   7       40.59       44.13      3.04 o 
   4   0   7        0.04       -0.92      0.97 o 
   5   0   7       43.28       34.79      9.25 o 
   6   0   7        0.12       -0.66      0.66 o 
   7   0   7        2.45        3.18      2.51 o 
  -6   1   7        1.96        3.33      3.09 o 
  -5   1   7        1.20        2.90      2.70 o 
  -4   1   7        1.21        1.16      0.90 o 
  -3   1   7      137.27      139.76     10.14 o 
  -2   1   7        5.24        5.37      0.87 o 
  -1   1   7       18.51       18.01      2.70 o 
   0   1   7        1.60        1.77      0.87 o 
   1   1   7       58.05       57.20      1.81 o 
   2   1   7       45.30       51.11      1.90 o 
   3   1   7       14.72       18.35      2.01 o 
   4   1   7        0.06        0.38      0.73 o 
   5   1   7        3.21        3.68      1.35 o 
   6   1   7       10.57       13.24      5.87 o 
   7   1   7        0.58        1.36      1.16 o 
   8   1   7        7.77       14.53      6.23 o 
  -7   2   7        0.00       -1.93      2.12 o 
  -6   2   7        0.58        1.01      1.69 o 
  -5   2   7        0.02       -0.14      2.12 o 
  -4   2   7       12.26       11.56      1.23 o 
  -3   2   7        1.14        0.91      0.88 o 
  -2   2   7      214.11      208.54      4.06 o 
  -1   2   7      136.59      120.64      2.60 o 
   0   2   7       16.14       31.23      1.74 o 
   1   2   7      100.54      115.01      5.07 o 
   2   2   7        0.78        1.60      1.10 o 
   3   2   7       11.14       13.87      1.69 o 
   4   2   7        5.22        5.02      1.24 o 
   5   2   7      148.36      151.82      2.66 o 
   6   2   7        2.14        1.92      0.99 o 
   7   2   7        8.91       12.66      2.66 o 
   8   2   7        1.85        3.02      1.54 o 
  -7   3   7        0.06        1.74      3.48 o 
  -6   3   7       14.65       22.21      2.56 o 
  -5   3   7        6.73        5.77      0.92 o 
  -4   3   7        4.08        4.50      0.50 o 
  -3   3   7       30.24       32.22      1.49 o 
  -2   3   7       29.56       31.23      2.49 o 
  -1   3   7      203.36      208.98      5.96 o 
   0   3   7        2.84       15.35      5.14 o 
   1   3   7        9.86        9.82      1.46 o 
   2   3   7       19.57       20.23      2.93 o 
   3   3   7       26.94       29.33      2.12 o 
   4   3   7        5.03        3.14      1.15 o 
   5   3   7       32.28       29.30      1.46 o 
   6   3   7        7.07       13.30      1.24 o 
   7   3   7        1.22        1.80      0.90 o 
   8   3   7        0.73        2.06      1.98 o 
  -6   4   7        0.03       -2.27      3.04 o 
  -5   4   7       22.03       19.69      2.74 o 
  -4   4   7       98.39       89.40      1.80 o 
  -3   4   7       11.78       12.61      1.17 o 
  -2   4   7        4.65        5.19      2.02 o 
  -1   4   7        6.96        3.88      1.79 o 
   0   4   7       14.73       13.90      2.31 o 
   1   4   7        2.41        3.48      1.49 o 
   2   4   7      338.55      348.10      7.39 o 
   3   4   7       18.91       12.08      2.46 o 
   4   4   7       55.61       60.25      2.50 o 
   5   4   7        0.62        0.26      0.96 o 
   6   4   7        0.98        1.07      1.05 o 
   7   4   7        1.46        1.57      1.32 o 
   8   4   7        0.14        0.53      0.71 o 
  -6   5   7        7.33        9.32      2.32 o 
  -5   5   7       17.62       14.87      1.92 o 
  -4   5   7      142.05      142.37      3.11 o 
  -3   5   7       27.07       24.52      2.34 o 
  -2   5   7        3.22        3.00      2.25 o 
  -1   5   7        3.54        1.61      1.89 o 
   0   5   7       27.28       35.21      2.67 o 
   1   5   7        3.81        6.54      2.50 o 
   2   5   7      171.78      170.64      4.11 o 
   3   5   7      264.90      269.27      5.24 o 
   4   5   7       30.62       32.03      2.22 o 
   5   5   7        8.62        8.22      1.22 o 
   6   5   7       11.17        9.79      1.56 o 
   7   5   7        0.06       -0.21      0.99 o 
   8   5   7        1.35        2.18      0.98 o 
  -6   6   7        0.40       -1.26      1.79 o 
  -5   6   7        0.77        0.31      0.85 o 
  -4   6   7        0.15        0.40      0.95 o 
  -3   6   7        9.11       12.40      1.68 o 
  -2   6   7       17.00       17.13      1.92 o 
  -1   6   7        3.57        3.32      2.17 o 
   0   6   7      193.72      208.27      7.26 o 
   1   6   7        6.85        7.26      2.67 o 
   2   6   7        1.28        1.30      1.82 o 
   3   6   7      764.59      762.67     13.95 o 
   4   6   7       16.86       19.65      4.44 o 
   5   6   7        3.43        1.11      1.45 o 
   6   6   7        0.07        0.92      1.03 o 
   7   6   7        0.36        0.81      1.77 o 
  -6   7   7        3.88        4.20      3.38 o 
  -5   7   7        7.25        8.79      0.98 o 
  -4   7   7        2.67        3.75      1.86 o 
  -3   7   7        0.31        0.87      1.15 o 
  -2   7   7       59.71       53.39      3.06 o 
  -1   7   7        0.38       -0.21      1.48 o 
   0   7   7       13.72       13.83      3.30 o 
   1   7   7        2.74        1.95      2.11 o 
   2   7   7        0.02        2.31      3.69 o 
   3   7   7       11.26       12.36      3.09 o 
   4   7   7        1.78        5.79      2.40 o 
   5   7   7       13.14       12.43      1.87 o 
   6   7   7        3.02        2.99      1.36 o 
   7   7   7        1.27        0.42      0.89 o 
  -5   8   7        0.79        0.36      1.06 o 
  -4   8   7       12.44        6.96      2.99 o 
  -3   8   7       19.73       23.92      2.05 o 
  -2   8   7        2.95        2.65      2.07 o 
  -1   8   7        0.70        2.45      2.25 o 
   0   8   7      259.11      254.64      8.19 o 
   1   8   7       18.21       11.77      3.16 o 
   2   8   7       12.05       15.74      2.56 o 
   3   8   7       45.47       43.32      3.76 o 
   4   8   7       23.85       17.74      5.40 o 
   5   8   7        4.41        2.86      3.20 o 
   6   8   7        0.29        0.60      1.18 o 
   7   8   7        0.41        0.34      2.03 o 
  -4   9   7        1.88        0.24      1.38 o 
  -3   9   7       18.06       19.63      2.42 o 
  -2   9   7       57.13       65.37      4.96 o 
  -1   9   7        2.84        5.79      3.61 o 
   0   9   7        8.85       13.17      3.26 o 
   1   9   7       15.40       16.51      3.36 o 
   2   9   7       18.65       15.79     10.09 o 
   3   9   7        1.98        3.37      2.82 o 
   4   9   7        1.88        0.57      1.30 o 
   5   9   7        0.50        0.93      1.24 o 
   6   9   7        1.12        1.61      1.44 o 
  -4  10   7        0.65       -0.29      1.76 o 
  -3  10   7        2.52        7.98      2.62 o 
  -2  10   7        7.60        8.37      3.62 o 
  -1  10   7        0.00       -0.40      2.18 o 
   0  10   7       42.54       41.59      4.10 o 
   1  10   7        0.09        0.06      1.43 o 
   2  10   7        6.34        0.00      1.66 o 
   3  10   7        2.96       -0.41      3.06 o 
   4  10   7        0.35       -0.03      1.09 o 
   5  10   7        0.04        0.28      1.61 o 
  -2  11   7        5.30        6.95      3.11 o 
  -1  11   7        1.07        1.24      2.68 o 
   0  11   7        3.60        4.93      2.44 o 
   1  11   7        0.26       -0.23      1.76 o 
   2  11   7        2.42        0.07      1.63 o 
   3  11   7        0.00        0.00      1.16 o 
   4  11   7        3.46       -0.17      1.44 o 
   0  12   7        0.10       -2.58      2.58 o 
   1  12   7        0.54        0.20      2.23 o 
   2  12   7        3.10        0.04      1.76 o 
  -2  -5   8        1.72        1.64      1.28 o 
  -1  -5   8        1.27        1.48      1.88 o 
   0  -5   8        0.33       -0.48      1.21 o 
   1  -5   8        0.34        0.71      1.55 o 
   2  -5   8       11.55       18.88      2.09 o 
   3  -5   8        6.76        4.56      3.69 o 
  -3  -4   8        1.36        0.60      0.74 o 
  -2  -4   8        0.00        0.23      0.59 o 
  -1  -4   8        0.05        0.13      0.43 o 
   0  -4   8        0.25        0.28      1.00 o 
   1  -4   8        0.76        1.65      1.25 o 
   2  -4   8        6.49        5.52      4.25 o 
   3  -4   8       12.44       17.57      2.55 o 
   4  -4   8        2.65        1.30      1.90 o 
  -4  -3   8        0.10       -0.10      0.56 o 
  -3  -3   8        0.62        0.02      0.42 o 
  -2  -3   8        0.87        0.27      0.68 o 
  -1  -3   8        0.82        0.19      0.58 o 
   0  -3   8       11.44       16.81      1.35 o 
   1  -3   8       12.27       12.89      2.80 o 
   2  -3   8        0.05       -0.24      1.74 o 
   3  -3   8        0.10       -0.11      1.24 o 
   4  -3   8        1.35        1.64      1.40 o 
   5  -3   8        0.58        0.01      1.22 o 
  -4  -2   8        0.85        0.68      0.77 o 
  -3  -2   8        0.03       -0.19      0.52 o 
  -2  -2   8        3.20        3.01      1.03 o 
  -1  -2   8        6.86        5.20      0.92 o 
   0  -2   8        0.02        0.57      0.46 o 
   1  -2   8       11.85       11.11      3.19 o 
   2  -2   8        0.56        0.10      0.42 o 
   3  -2   8       25.97       26.36     19.80 o 
   4  -2   8        0.08        0.88      1.24 o 
   5  -2   8        1.47        0.90      1.28 o 
   6  -2   8        0.87        1.76      1.76 o 
  -4  -1   8        3.61        1.81      1.34 o 
  -3  -1   8       17.52       17.70      1.61 o 
  -2  -1   8        0.44        0.12      0.51 o 
  -1  -1   8        3.92        4.79      1.01 o 
   0  -1   8       17.22       14.24      3.09 o 
   1  -1   8        1.31        1.16      1.45 o 
   2  -1   8        1.72        2.61      1.74 o 
   3  -1   8        9.80        9.72      3.79 o 
   4  -1   8        1.17        0.37      0.65 o 
   5  -1   8        1.94        1.02      0.56 o 
   6  -1   8        0.01        0.14      1.55 o 
  -5   0   8        1.22        0.68      2.37 o 
  -4   0   8        1.07        0.65      0.62 o 
  -3   0   8       16.32       18.57      2.66 o 
  -2   0   8        2.76        2.49      0.94 o 
  -1   0   8        2.64        4.44      2.56 o 
   0   0   8       19.41       26.85      3.86 o 
   1   0   8        1.77       -0.34      1.40 o 
   2   0   8        3.75        3.19      1.83 o 
   3   0   8       22.21       23.76      2.51 o 
   4   0   8        2.83        1.24      1.35 o 
   5   0   8       29.84       24.32      9.32 o 
   6   0   8        0.52        0.43      1.03 o 
   7   0   8        1.62        1.77      1.28 o 
  -5   1   8        0.69        0.77      2.37 o 
  -4   1   8        1.29        1.31      0.93 o 
  -3   1   8       22.26       25.11      1.29 o 
  -2   1   8       43.86       41.48      2.32 o 
  -1   1   8        0.12        1.34      0.85 o 
   0   1   8       69.98       82.84      2.70 o 
   1   1   8        6.50        6.44      2.20 o 
   2   1   8       28.14       31.79      2.11 o 
   3   1   8        0.04        1.47      1.28 o 
   4   1   8      110.47      106.99     10.86 o 
   5   1   8       16.92       12.82      4.61 o 
   6   1   8        2.10        1.08      0.88 o 
   7   1   8        0.06        0.09      0.72 o 
  -6   2   8        1.82       -0.14      1.55 o 
  -5   2   8        3.07        3.72      2.95 o 
  -4   2   8        0.13        1.10      0.81 o 
  -3   2   8        0.77        1.59      0.78 o 
  -2   2   8      106.77      112.76      2.62 o 
  -1   2   8        1.94       11.13      2.22 o 
   0   2   8        0.22        1.03      1.13 o 
   1   2   8        9.36        7.65      1.39 o 
   2   2   8       17.68       15.83      1.67 o 
   3   2   8        5.20        6.45      2.43 o 
   4   2   8       43.61       41.41      1.51 o 
   5   2   8       16.87       13.53      1.23 o 
   6   2   8        0.00       -0.55      1.28 o 
   7   2   8        1.64        5.17      1.93 o 
  -6   3   8        1.72        1.69      1.88 o 
  -5   3   8       10.38       13.47      2.27 o 
  -4   3   8       27.49       26.26      1.25 o 
  -3   3   8        4.00        1.93      0.64 o 
  -2   3   8        2.95        1.27      1.15 o 
  -1   3   8        3.28        6.01      1.33 o 
   0   3   8        5.37        7.31      1.54 o 
   1   3   8       95.47       95.96      2.71 o 
   2   3   8       13.82       12.06      2.88 o 
   3   3   8        0.93        2.56      1.38 o 
   4   3   8       24.30       29.47      2.36 o 
   5   3   8        0.31        1.59      1.48 o 
   6   3   8       15.87       13.49      1.17 o 
   7   3   8        0.37        0.55      0.83 o 
  -6   4   8        0.03       -0.63      2.85 o 
  -5   4   8        1.89        4.64      3.19 o 
  -4   4   8        3.70        3.30      0.68 o 
  -3   4   8        0.64        0.49      1.09 o 
  -2   4   8       11.18       12.47      1.25 o 
  -1   4   8       20.20       21.85      1.91 o 
   0   4   8        0.15        3.75      1.45 o 
   1   4   8       44.92       37.10      2.53 o 
   2   4   8       72.20       61.20      2.71 o 
   3   4   8       96.61       83.40      3.84 o 
   4   4   8       50.07       52.60      2.27 o 
   5   4   8        9.79        6.15      1.13 o 
   6   4   8        4.56       11.30      1.48 o 
   7   4   8        0.95        2.30      1.03 o 
  -6   5   8        7.03       12.36      2.70 o 
  -5   5   8        0.25       -0.22      0.43 o 
  -4   5   8       11.58        6.88      3.19 o 
  -3   5   8       18.96       19.94      1.99 o 
  -2   5   8        7.95        7.31      2.16 o 
  -1   5   8      160.68      162.89      3.66 o 
   0   5   8        7.33        7.75      2.52 o 
   1   5   8       29.53       48.96      2.75 o 
   2   5   8      207.18      195.25      6.33 o 
   3   5   8       85.47       75.57      3.34 o 
   4   5   8       19.86       20.19      1.89 o 
   5   5   8        0.78        0.36      1.49 o 
   6   5   8        6.16        4.82      1.65 o 
   7   5   8        0.20        0.66      0.87 o 
  -6   6   8        2.56        5.75      2.32 o 
  -5   6   8        1.11        0.98      0.91 o 
  -4   6   8        1.39        1.64      0.97 o 
  -3   6   8       18.46       15.52      1.57 o 
  -2   6   8        0.08        1.00      1.10 o 
  -1   6   8        0.24        0.12      1.12 o 
   0   6   8       32.80       23.75      2.69 o 
   1   6   8       16.38       25.79      3.84 o 
   2   6   8      191.41      195.02      4.81 o 
   3   6   8       42.46       39.03      3.48 o 
   4   6   8       24.88       19.07      3.77 o 
   5   6   8        5.59        3.69      1.83 o 
   6   6   8        0.14        0.60      1.20 o 
   7   6   8        0.10       -0.16      1.40 o 
  -5   7   8        0.91        0.60      0.67 o 
  -4   7   8        0.18        0.19      0.87 o 
  -3   7   8        0.09       -1.11      1.11 o 
  -2   7   8       22.72       25.55      3.38 o 
  -1   7   8       30.45       29.51      2.95 o 
   0   7   8        1.92        0.25      1.47 o 
   1   7   8       15.90       19.92      2.97 o 
   2   7   8       70.43       64.01      3.16 o 
   3   7   8       91.31       93.76      5.31 o 
   4   7   8        0.03        0.14      2.23 o 
   5   7   8       10.58        7.24      3.35 o 
   6   7   8        5.74        7.94      2.67 o 
   7   7   8        0.01        0.43      1.03 o 
  -5   8   8        0.24        0.97      1.41 o 
  -4   8   8        0.48       -1.14      1.23 o 
  -3   8   8       13.33       14.39      1.67 o 
  -2   8   8        2.57        2.14      2.64 o 
  -1   8   8       19.90       28.30      5.60 o 
   0   8   8       73.21       75.96      4.04 o 
   1   8   8        5.56        3.55      2.63 o 
   2   8   8       42.06       54.65      3.26 o 
   3   8   8        4.88        1.86      2.39 o 
   4   8   8        6.28        2.20      2.61 o 
   5   8   8        7.94        2.29      2.63 o 
   6   8   8        0.01        0.76      1.35 o 
  -4   9   8        0.16        1.38      2.06 o 
  -3   9   8        5.73        8.72      1.76 o 
  -2   9   8        3.59        4.96      1.87 o 
  -1   9   8       11.76        7.56      2.71 o 
   0   9   8       32.82       31.80      3.07 o 
   1   9   8        3.39        3.81      2.79 o 
   2   9   8        0.60        1.58      2.48 o 
   3   9   8        1.05       -0.18      1.60 o 
   4   9   8        3.42        0.15      1.46 o 
   5   9   8        1.04        0.14      1.07 o 
   6   9   8        0.33        1.49      1.45 o 
  -3  10   8        1.15        1.80      1.99 o 
  -2  10   8        0.66        2.05      2.15 o 
  -1  10   8       16.84       22.78      3.43 o 
   0  10   8        7.14        8.93      2.49 o 
   1  10   8       38.88       46.49      4.30 o 
   2  10   8        5.11       -0.12      2.03 o 
   3  10   8        0.33       -0.23      2.85 o 
   4  10   8        0.17        0.24      1.43 o 
   5  10   8        1.06        0.00      1.07 o 
  -2  11   8        1.34        2.90      2.74 o 
  -1  11   8        0.98        0.59      1.92 o 
   0  11   8        1.22        2.58      2.68 o 
   1  11   8        0.38        0.35      2.29 o 
   2  11   8        0.01       -0.05      1.65 o 
   3  11   8        0.11        0.00      1.43 o 
   4  11   8        0.05        0.04      1.60 o 
   1  12   8        0.87        2.06      4.28 o 
  -1  -4   9        1.55        0.18      1.15 o 
   0  -4   9        0.44        1.22      2.12 o 
   1  -4   9        0.00       -0.44      1.20 o 
   2  -4   9        2.70        0.96      1.45 o 
   3  -4   9        1.23        2.21      2.12 o 
  -3  -3   9        0.00       -0.21      0.99 o 
  -2  -3   9        0.35        0.88      1.02 o 
  -1  -3   9        0.17        0.08      0.55 o 
   0  -3   9        0.11        2.30      2.66 o 
   1  -3   9        0.07        0.34      1.31 o 
   2  -3   9        0.79        0.67      1.54 o 
   3  -3   9        0.86        0.39      1.62 o 
   4  -3   9        1.68        0.66      1.50 o 
  -3  -2   9        0.59        0.59      0.75 o 
  -2  -2   9        0.19        1.12      1.09 o 
  -1  -2   9        3.45        2.13      0.96 o 
   0  -2   9       12.30       18.47      1.32 o 
   1  -2   9        0.33        0.25      0.34 o 
   2  -2   9        2.86        2.05      1.83 o 
   3  -2   9        0.98        0.99      1.33 o 
   4  -2   9        1.77        2.38      3.16 o 
   5  -2   9        0.75       -0.61      1.41 o 
  -3  -1   9        2.23        2.28      0.96 o 
  -2  -1   9        0.17        0.23      0.49 o 
  -1  -1   9        4.45        3.61      0.82 o 
   0  -1   9       11.43       12.52      0.83 o 
   1  -1   9       27.89       34.19      2.70 o 
   2  -1   9       34.86       46.55      3.14 o 
   3  -1   9        2.20        1.31      1.09 o 
   4  -1   9       40.57       46.02      3.38 o 
   5  -1   9        0.38        0.00      2.22 o 
   6  -1   9        0.01        0.25      1.31 o 
  -4   0   9        4.83        3.66      2.50 o 
  -3   0   9        0.01        0.43      0.57 o 
  -2   0   9        0.70        0.91      0.96 o 
  -1   0   9       14.60       14.44      1.93 o 
   0   0   9        0.48        0.77      1.40 o 
   1   0   9       20.60       29.41      2.66 o 
   2   0   9        2.66        2.61      3.24 o 
   3   0   9        0.07       -1.21      3.14 o 
   4   0   9       14.85       14.01      6.49 o 
   5   0   9        3.92        2.52      1.76 o 
   6   0   9        0.13        0.35      0.96 o 
  -4   1   9        0.89        0.19      0.39 o 
  -3   1   9        0.14        0.98      0.99 o 
  -2   1   9       12.39        9.17      2.95 o 
  -1   1   9        1.13        1.16      1.40 o 
   0   1   9        0.37       -0.19      2.27 o 
   1   1   9        7.12        5.41      1.23 o 
   2   1   9        0.15        2.32      3.24 o 
   3   1   9        0.50        1.01      3.14 o 
   4   1   9        4.89        2.98      2.92 o 
   5   1   9        0.26        0.84      0.79 o 
   6   1   9        0.03        0.21      0.75 o 
   7   1   9        0.09        0.60      1.18 o 
  -5   2   9        0.41        0.53      1.50 o 
  -4   2   9        0.06        0.17      1.12 o 
  -3   2   9        0.84       -0.05      1.64 o 
  -2   2   9        0.00        0.24      0.83 o 
  -1   2   9        4.27        3.09      1.00 o 
   0   2   9        0.25        1.06      1.30 o 
   1   2   9        9.38        8.28      1.78 o 
   2   2   9        2.01        2.85      1.20 o 
   3   2   9       11.06       14.05      2.29 o 
   4   2   9       26.95       32.75      2.53 o 
   5   2   9       23.04       27.65      3.42 o 
   6   2   9        0.03        0.64      1.55 o 
   7   2   9        2.79        2.61      1.57 o 
  -5   3   9       17.10       32.83      2.85 o 
  -4   3   9       11.05       14.29      1.88 o 
  -3   3   9       23.68       27.88      1.69 o 
  -2   3   9        1.27        0.30      1.16 o 
  -1   3   9       25.57       35.40      1.63 o 
   0   3   9        5.96       11.14      1.81 o 
   1   3   9       51.92       58.22      2.54 o 
   2   3   9       40.10       36.20      2.04 o 
   3   3   9        5.29        6.12      1.99 o 
   4   3   9       73.76       75.60      2.99 o 
   5   3   9        0.01        1.26      0.96 o 
   6   3   9        0.67        0.94      1.02 o 
   7   3   9        0.89        3.84      1.79 o 
  -5   4   9       11.80       18.20      4.10 o 
  -4   4   9        6.37        4.49      1.04 o 
  -3   4   9        7.91       11.38      2.97 o 
  -2   4   9        0.08        0.08      1.15 o 
  -1   4   9        3.31        4.30      1.64 o 
   0   4   9        0.41       17.08      6.76 o 
   1   4   9       65.83       78.83      4.30 o 
   2   4   9       47.26       45.62      2.35 o 
   3   4   9       28.67       29.17      2.92 o 
   4   4   9       19.18       18.39      9.73 o 
   5   4   9       20.33       17.73      6.20 o 
   6   4   9        0.35       -0.20      1.20 o 
   7   4   9        6.45       12.37      1.75 o 
  -5   5   9        0.31       -0.72      1.69 o 
  -4   5   9        0.02        0.15      0.67 o 
  -3   5   9        2.97        3.60      1.45 o 
  -2   5   9        7.46        9.32      1.24 o 
  -1   5   9       41.14       48.98      3.25 o 
   0   5   9        9.77       12.16      1.83 o 
   1   5   9       41.54       37.35      4.59 o 
   2   5   9      349.59      324.96      6.62 o 
   3   5   9       27.80       38.12      5.46 o 
   4   5   9       29.11       26.02      2.80 o 
   5   5   9        0.24        0.57      1.21 o 
   6   5   9        4.18        2.73      3.24 o 
   7   5   9        0.06        0.19      1.33 o 
  -4   6   9        0.38        0.84      0.89 o 
  -3   6   9       19.62       22.08      1.42 o 
  -2   6   9        0.10        0.74      1.74 o 
  -1   6   9        9.82       13.09      2.27 o 
   0   6   9        8.82        7.16      2.34 o 
   1   6   9        0.01        0.11      1.68 o 
   2   6   9      111.48      104.55      3.45 o 
   3   6   9        0.32        0.38      1.49 o 
   4   6   9       36.84       34.61     21.27 o 
   5   6   9        7.57        4.45      3.54 o 
   6   6   9        3.39        5.08      1.34 o 
   7   6   9        0.75       -0.05      1.60 o 
  -5   7   9        2.80        0.92      1.69 o 
  -4   7   9        2.10        1.85      0.86 o 
  -3   7   9        1.34        0.95      1.29 o 
  -2   7   9        1.07        1.75      1.50 o 
  -1   7   9       93.05       87.87      3.43 o 
   0   7   9       25.56       22.36      2.62 o 
   1   7   9       37.88       45.85      3.58 o 
   2   7   9        3.96        4.13      1.85 o 
   3   7   9       30.77       16.94     15.11 o 
   4   7   9       17.23       12.82     10.82 o 
   5   7   9        0.47        0.15      0.98 o 
   6   7   9        0.19        1.26      1.27 o 
  -4   8   9        1.61        0.92      1.17 o 
  -3   8   9        5.64        4.53      2.22 o 
  -2   8   9        2.04        2.39      2.15 o 
  -1   8   9        0.07        0.66      1.52 o 
   0   8   9        3.18        2.62      1.92 o 
   1   8   9       30.58       35.32      3.65 o 
   2   8   9        6.28        5.27      2.44 o 
   3   8   9        1.77       -0.24      1.46 o 
   4   8   9        3.80        0.89      2.19 o 
   5   8   9        0.92       -0.75      1.51 o 
   6   8   9        1.26       -0.14      1.79 o 
  -3   9   9        2.08        1.90      2.32 o 
  -2   9   9        0.04        1.27      1.73 o 
  -1   9   9        0.11        0.25      1.92 o 
   0   9   9        6.65        4.44      2.73 o 
   1   9   9        4.05        6.20      2.72 o 
   2   9   9        0.19        1.34      2.51 o 
   3   9   9        0.88        0.19      1.72 o 
   4   9   9        0.08       -0.08      1.48 o 
   5   9   9        0.20        1.12      2.33 o 
  -3  10   9       24.34       31.88      2.96 o 
  -2  10   9        0.00       -0.54      1.74 o 
  -1  10   9        1.02       -1.07      2.49 o 
   0  10   9        9.06        9.65      2.51 o 
   1  10   9        0.48        4.74      2.84 o 
   2  10   9        0.23        0.13      1.66 o 
   3  10   9        5.79        0.67      2.48 o 
   4  10   9        6.72        0.15      1.88 o 
   5  10   9        4.98        0.23      1.62 o 
  -1  11   9        5.93        6.96      2.62 o 
   0  11   9        0.10        0.82      3.52 o 
   1  11   9        9.44       11.29      2.85 o 
   2  11   9        1.48       -0.41      2.37 o 
   3  11   9        2.28        0.35      1.99 o 
  -1  -3  10        0.17        1.08      1.27 o 
   0  -3  10        2.59        2.49      2.68 o 
   1  -3  10        0.50        0.45      1.49 o 
   2  -3  10        1.05        1.06      1.50 o 
  -2  -2  10        0.01        0.60      1.00 o 
  -1  -2  10        0.01        0.77      1.35 o 
   0  -2  10        2.41        0.91      1.30 o 
   1  -2  10        4.58        3.19      3.07 o 
   2  -2  10        0.49        0.39      1.49 o 
   3  -2  10        3.95        2.73      2.41 o 
   4  -2  10        1.26       -0.12      1.33 o 
  -3  -1  10        0.09        0.05      0.93 o 
  -2  -1  10        1.04        1.07      1.04 o 
  -1  -1  10        0.00       -0.46      0.78 o 
   0  -1  10        4.62        7.13      2.20 o 
   1  -1  10        0.30       -0.14      2.27 o 
   2  -1  10        2.14        2.27      3.28 o 
   3  -1  10        0.04        1.83      3.38 o 
   5  -1  10        0.30        0.39      2.08 o 
  -3   0  10        3.26        0.31      0.92 o 
  -2   0  10        0.00        0.35      0.74 o 
  -1   0  10        0.79        0.08      0.64 o 
   0   0  10        4.53        5.70      3.19 o 
   1   0  10        6.17        6.95      2.17 o 
   2   0  10        1.61        0.10      1.55 o 
   3   0  10       63.05       80.93      4.30 o 
   4   0  10        6.88        1.11      0.87 o 
   5   0  10        1.71        0.34      3.24 o 
  -3   1  10        2.69        4.49      2.53 o 
  -2   1  10        2.06        0.68      2.22 o 
  -1   1  10        6.34        3.24      2.85 o 
   0   1  10        0.13        0.29      1.50 o 
   1   1  10        1.21        1.98      3.28 o 
   2   1  10        8.38       11.40      2.51 o 
   3   1  10       21.08       29.84      3.24 o 
   4   1  10       12.29        3.05      2.75 o 
   5   1  10        0.01        0.21      1.12 o 
   6   1  10        0.02       -0.71      0.77 o 
  -3   2  10        0.00       -0.05      1.59 o 
  -2   2  10       10.10       10.14      2.12 o 
  -1   2  10        2.12        3.63      1.00 o 
   0   2  10       50.73       60.20      2.63 o 
   1   2  10        8.50        6.37      2.22 o 
   2   2  10        0.02        0.08      1.28 o 
   3   2  10        0.57       -1.28      1.28 o 
   4   2  10        0.26        0.30      0.77 o 
   5   2  10        5.36        0.85      1.61 o 
   6   2  10        0.36       -1.72      1.72 o 
  -4   3  10        0.25        0.60      1.09 o 
  -3   3  10        3.89        2.81      1.00 o 
  -2   3  10        1.71        0.98      1.32 o 
  -1   3  10        5.55        7.63      1.17 o 
   0   3  10       39.93       42.45      2.14 o 
   1   3  10      102.98      111.57      4.20 o 
   2   3  10       79.35       93.22      3.20 o 
   3   3  10       11.85       12.11      2.33 o 
   4   3  10        0.03       -0.08      1.05 o 
   5   3  10        3.50        1.17      1.16 o 
   6   3  10        0.41        0.16      0.94 o 
  -5   4  10        1.90        4.44      3.62 o 
  -4   4  10        5.91        6.06      0.67 o 
  -3   4  10        4.90        5.74      1.40 o 
  -2   4  10       32.68       39.94      1.60 o 
  -1   4  10        8.16        9.41      2.16 o 
   0   4  10        4.49        3.15      1.74 o 
   1   4  10      109.12      122.18      3.92 o 
   2   4  10       93.58      110.08      3.52 o 
   3   4  10       20.11       18.91      2.15 o 
   4   4  10        0.00        0.08      1.70 o 
   5   4  10        0.09       -0.24      1.11 o 
   6   4  10        0.02       -0.69      0.96 o 
  -4   5  10        6.01        7.25      1.09 o 
  -3   5  10        2.50        4.25      0.91 o 
  -2   5  10        0.20        0.42      1.43 o 
  -1   5  10       42.57       47.85      2.07 o 
   0   5  10        2.20        4.18      1.42 o 
   1   5  10       16.11       15.61      2.08 o 
   2   5  10       13.09       13.74      2.61 o 
   3   5  10       16.20       15.74      9.56 o 
   4   5  10        0.01        0.02      1.94 o 
   5   5  10        3.00        0.99      1.10 o 
   6   5  10        0.00       -0.79      1.15 o 
  -4   6  10        0.15       -0.33      0.76 o 
  -3   6  10        4.05        3.64      1.59 o 
  -2   6  10        4.66        3.99      1.19 o 
  -1   6  10        7.63        6.39      2.49 o 
   0   6  10        3.49        3.31      2.57 o 
   1   6  10        0.29        0.82      1.40 o 
   2   6  10        0.05       -0.12      1.45 o 
   3   6  10        0.54        0.06      1.68 o 
   4   6  10        3.01        0.03      1.48 o 
   5   6  10        0.41        1.37      1.16 o 
   6   6  10        0.10        0.76      1.16 o 
  -4   7  10        6.79        4.78      1.60 o 
  -3   7  10        0.05       -0.18      1.02 o 
  -2   7  10        1.50        0.13      1.27 o 
  -1   7  10       35.05       43.20      3.04 o 
   0   7  10        3.26        2.11      2.16 o 
   1   7  10        1.56        2.19      1.70 o 
   2   7  10       24.46       36.54      6.49 o 
   3   7  10        1.63       -0.54      2.54 o 
   4   7  10        0.33        0.14      1.35 o 
   5   7  10        0.16        1.58      1.38 o 
   6   7  10        4.54        2.57      2.69 o 
  -3   8  10        0.55        0.09      1.09 o 
  -2   8  10        0.28        0.48      1.93 o 
  -1   8  10        1.84        0.51      1.72 o 
   0   8  10        3.47        5.36      2.80 o 
   1   8  10        9.10       10.90      2.51 o 
   2   8  10        3.47        2.83      1.90 o 
   3   8  10       15.41       21.51     13.64 o 
   4   8  10        1.46        0.57      2.56 o 
   5   8  10        5.69        6.81      5.22 o 
   6   8  10        0.33       -0.48      2.27 o 
  -3   9  10        0.17       -0.98      1.45 o 
  -2   9  10        5.41        4.76      4.35 o 
  -1   9  10        3.07        3.97      3.55 o 
   0   9  10        5.29        5.41      2.29 o 
   1   9  10        0.82        0.50      1.59 o 
   2   9  10        0.99        4.19      3.57 o 
   3   9  10        2.59        0.18      1.55 o 
   4   9  10        1.01       -0.43      2.24 o 
   5   9  10        1.47        1.72      1.92 o 
  -2  10  10        0.95        1.99      2.58 o 
  -1  10  10        0.00       -1.26      2.23 o 
   0  10  10       12.41       15.42      3.18 o 
   1  10  10        1.98        1.11      2.64 o 
   2  10  10        3.84        9.09      2.98 o 
   3  10  10        1.62       -0.32      2.41 o 
   4  10  10        2.60        0.24      1.73 o 
   0  11  10        0.53       -1.13      2.60 o 
   1  11  10        2.29        7.29      2.84 o 
   2  11  10        0.32       -0.98      2.78 o 
  -1  -1  11        0.03        0.42      0.99 o 
   0  -1  11        1.81        3.58      1.67 o 
   1  -1  11        0.08       -2.08      2.08 o 
   2  -1  11        6.77        6.47      2.66 o 
   3  -1  11        7.39        9.08      2.99 o 
  -2   0  11        3.07        1.64      1.47 o 
  -1   0  11        0.09       -1.64      1.64 o 
   0   0  11        0.69        4.83      1.93 o 
   1   0  11        0.70       -0.58      1.79 o 
   2   0  11        0.27        1.01      3.38 o 
   3   0  11        8.62       10.28      4.83 o 
   4   0  11        0.03       -0.05      1.83 o 
  -3   1  11        0.00        0.77      2.22 o 
  -2   1  11        0.00       -0.05      1.16 o 
  -1   1  11        2.22        0.82      1.64 o 
   0   1  11        5.63        7.29      2.12 o 
   1   1  11        0.43        1.64      2.03 o 
   2   1  11        7.06        4.39      3.96 o 
   3   1  11        4.29        5.84      4.39 o 
   4   1  11        7.24        2.47      1.59 o 
   5   1  11        0.51        0.10      3.28 o 
  -3   2  11        0.00        0.87      2.27 o 
  -2   2  11        2.74        0.82      1.59 o 
  -1   2  11        0.05        1.98      1.83 o 
   0   2  11        1.23        3.81      2.17 o 
   1   2  11       24.21       29.24      3.67 o 
   2   2  11        0.08       -1.32      1.42 o 
   3   2  11       34.85       42.39      6.13 o 
   4   2  11        0.24        1.56      1.16 o 
   5   2  11        0.20        0.01      1.34 o 
  -3   3  11        3.51        2.99      1.64 o 
  -2   3  11        0.00       -0.20      1.22 o 
  -1   3  11        0.84        0.61      1.01 o 
   0   3  11        0.70       -0.15      1.57 o 
   1   3  11        0.23        0.58      1.10 o 
   2   3  11       11.88       14.33      4.73 o 
   3   3  11        2.04        2.64      1.58 o 
   4   3  11        0.09        0.17      1.99 o 
   5   3  11        0.25       -0.56      0.95 o 
  -3   4  11        2.78        3.28      0.94 o 
  -2   4  11        1.58        1.10      0.85 o 
  -1   4  11        2.47        2.94      2.27 o 
   0   4  11       20.33       19.83     12.14 o 
   1   4  11       47.90       56.43      4.59 o 
   2   4  11        9.78       13.80      3.05 o 
   3   4  11        1.86        1.00      1.53 o 
   4   4  11        0.58        0.16      1.92 o 
   5   4  11        5.77        2.84      2.26 o 
   6   4  11        0.40        6.95      1.88 o 
  -3   5  11        0.77       -0.11      0.85 o 
  -2   5  11        1.50        0.43      1.21 o 
  -1   5  11        2.30        1.16      1.12 o 
   0   5  11        0.00       -0.69      1.17 o 
   1   5  11       14.64       14.80      2.08 o 
   2   5  11        0.04        1.11      1.91 o 
   3   5  11       10.60       14.08      2.17 o 
   4   5  11        3.19        0.31      1.40 o 
   5   5  11        1.07       -0.55      1.13 o 
   6   5  11        1.01        0.88      1.68 o 
  -3   6  11        1.97        0.92      1.19 o 
  -2   6  11       13.86        8.92      5.21 o 
  -1   6  11       10.34        7.94      5.21 o 
   0   6  11        4.85        5.73      1.77 o 
   1   6  11        1.73        2.86      1.77 o 
   2   6  11        0.05       -0.97      1.50 o 
   3   6  11        2.19        4.91      2.41 o 
   4   6  11        1.88        0.38      1.33 o 
   5   6  11        1.07       -0.24      1.07 o 
  -3   7  11        0.90        0.65      1.26 o 
  -2   7  11        0.09        0.83      1.22 o 
  -1   7  11        2.84       -0.05      1.05 o 
   0   7  11       21.25       27.14      2.40 o 
   1   7  11        6.11       14.47      4.18 o 
   2   7  11        5.03        7.99      2.22 o 
   3   7  11        5.66        6.09      2.66 o 
   4   7  11        4.58        0.61      1.59 o 
   5   7  11        8.24        2.84      3.40 o 
  -2   8  11        0.01       -0.07      0.99 o 
  -1   8  11        1.33        0.68      1.78 o 
   0   8  11        0.51        0.68      1.45 o 
   1   8  11        0.24       -0.35      1.43 o 
   2   8  11        7.67        7.76      2.42 o 
   3   8  11        0.00        0.21      1.68 o 
   4   8  11        0.72       -0.16      1.48 o 
   5   8  11        3.78        3.93      3.45 o 
  -2   9  11        0.64        1.31      1.47 o 
  -1   9  11        0.04       -1.31      1.61 o 
   0   9  11        1.21       -1.47      2.61 o 
   1   9  11        4.26        6.29      2.50 o 
   2   9  11        3.87        6.96      3.05 o 
   3   9  11        2.62       -0.24      1.79 o 
   4   9  11       11.27        0.87      5.84 o 
   0  10  11        0.75       -0.94      1.90 o 
   1  10  11        0.00        1.04      3.27 o 
   2  10  11        0.57        1.30      2.90 o 
   3  10  11        0.82       -0.41      1.84 o 
  -1   1  12        1.84       -2.46      3.48 o 
   0   1  12        2.18        5.84      4.15 o 
   1   1  12        0.23       -0.82      2.08 o 
   2   1  12       13.62       19.51      3.43 o 
   3   1  12        0.01       -0.19      2.12 o 
  -2   2  12        1.58        1.50      3.14 o 
  -1   2  12        1.14        2.17      3.43 o 
   0   2  12       15.01       16.08      4.93 o 
   1   2  12       17.12       23.03      3.48 o 
   2   2  12        0.00        0.10      1.98 o 
   3   2  12        0.39       -1.59      4.54 o 
   4   2  12        0.74        0.72      1.18 o 
  -2   3  12        0.62        0.63      2.95 o 
  -1   3  12        0.39        0.00      0.73 o 
   0   3  12       11.05       15.00      8.47 o 
   1   3  12       18.03       25.61      2.54 o 
   2   3  12        4.09        5.02      2.14 o 
   3   3  12        0.16       -0.85      2.46 o 
   4   3  12        0.12        0.99      1.79 o 
  -2   4  12       15.91       22.83      1.54 o 
  -1   4  12        1.96        0.08      1.44 o 
   0   4  12        0.27        0.05      1.23 o 
   1   4  12        2.39        0.94      1.72 o 
   2   4  12        1.45        3.28      2.12 o 
   3   4  12        1.18        1.22      2.41 o 
   4   4  12        1.85       -0.08      1.36 o 
  -2   5  12        2.88        0.09      0.84 o 
  -1   5  12        0.64       -0.05      1.21 o 
   0   5  12        5.87        0.14      1.05 o 
   1   5  12        2.13        3.85      1.68 o 
   2   5  12        0.01       -1.48      1.48 o 
   3   5  12        3.42        0.69      2.45 o 
   4   5  12        0.01        0.21      1.41 o 
  -2   6  12        5.50        0.05      1.16 o 
  -1   6  12        0.71        0.01      0.89 o 
   0   6  12        0.99       -0.03      0.97 o 
   1   6  12        5.32        8.61      5.34 o 
   2   6  12        0.46        0.70      1.42 o 
   3   6  12        0.86        0.00      1.37 o 
   4   6  12        1.49       -0.32      1.60 o 
  -2   7  12        0.00        0.03      1.04 o 
  -1   7  12        0.52       -0.06      1.03 o 
   0   7  12        3.16       -0.07      1.32 o 
   1   7  12        1.37        1.22      1.77 o 
   2   7  12        5.17        8.17      2.08 o 
   3   7  12        2.46        0.96      2.27 o 
   4   7  12        0.32        0.53      1.66 o 
  -1   8  12        0.75        0.17      1.32 o 
   0   8  12        1.27       -0.01      1.36 o 
   1   8  12        5.86        6.66      2.06 o 
   2   8  12       17.21       29.80      4.51 o 
   3   8  12        1.81        4.73      2.98 o 
   0   9  12        0.00        1.06      1.98 o 
   1   9  12        0.00        0.23      2.17 o 
   2   9  12       10.82       14.77      4.88 o 
   0   4  13        0.52       -0.03      1.31 o 
   1   4  13        0.09        0.13      1.74 o 
   2   4  13        2.59        3.13      1.70 o 
   0   5  13        3.07        0.03      1.02 o 
   1   5  13        3.09        3.79      1.83 o 
   2   5  13        0.04        0.21      1.44 o 
   0   6  13        2.78        0.09      1.17 o 
   1   6  13        8.52       10.31      2.87 o 
   2   6  13        3.47        3.23      1.86 o 
   1   7  13        0.60        2.75      2.08 o 
                                                 
